# Supplementary material for: STING agonist delivery by tumour-penetrating PEG-lipid nanodiscs primes robust anticancer immunity
Source: Nat Mater. 2022 May 23;21(6):710–20. doi: 10.1038/s41563-022-01251-z (PMC9156412; doi:10.1038/s41563-022-01251-z)
Supplement: Supplementary file 8 — Source data for all main figures and Extended data figures [file 41563_2022_1251_MOESM8_ESM.xlsx]

## Sheet: Fig. 1
Fig. 1c		Fig. 1d						Figl. 1f
particle size (nm)		Diameter (nm)	LND-CDN		Diameter (nm)	Liposome-CDN		CDN concentration	Parent CDN				LND-CDN				Liposome-CDN
		0.4	0		0.4	0		200	408.322	409.938	405.081	471.437
30.508		0.4632	0		0.4632	0		50	400.257	357.781	434.5	422.746
33.739		0.5365	0		0.5365	0		20					117.114	151.735	122.388	128.354	223.702	232.105	228.068
37.843		0.6213	0		0.6213	0		10	414.03	452.864	471.92	479.22	221.202	234.324	343.542	218.332	298.967	293.797	280.338
15.278		0.7195	0		0.7195	0		5	394.629	380.454	389.853	382.923	204.084	216.603	242.846	225.52	197.708	189.805	194.927	198.44
17.378		0.8332	0		0.8332	0		2.5	293.266	280.217	269.829	255.365	255.767	251.208	259.2	247.526	129.077	128.756	142.537	122.468
26.175		0.9649	0		0.9649	0		1.25	155.481	125.532	168.868	124.687	212.607	363.168	245.869	224.756	51.602	37.2342	41.5839	38.5206
16.504		1.117	0		1.117	0		0.625	53.9337	55.3407	51.2	44.7196	195.288	176.973	170.034	189.644	11.0955	9.04523	10.5327	10.5327
16.152		1.294	0		1.294	0		0.3125	18.4121	14.3116	16.4824	23.2764	106.758	112.716	104.177	113.729	4.46231	5.22613	6.27136	3.61809
16.714		1.499	0		1.499	0		0.15625	5.58794	5.58794	8.20101	5.66834	31.5658	29.7166	33.6563	32.6915	2.61307	3.45729	2.65327	2.05025
65.712		1.736	0		1.736	0		0.078125	2.89447	3.41709	2.13065	3.17588	8.60301	28.0201	9.56784	8.24121	1.64824	1.32663	1.44724	1.76884
27.307		2.01	0		2.01	0		0.039063	1.56784	2.37186	2.09045	2.01005	3.49749	4.66332	3.21608	5.78895	1.20603	0.924623	0.844221	0.884422
33.119		2.328	0		2.328	0		0.019531	1.20603	1.76884	2.01005	2.13065	2.13065	3.25628	2.29146	2.33166	1.08543	0.964824	0.964824	1.04523
26.438		2.696	0		2.696	0
14.831		3.122	0		3.122	0
13.665		3.615	0		3.615	0
25.357		4.187	0		4.187	0
13.75		4.849	0		4.849	0
13.75		5.615	0		5.615	0
25.282		6.503	0		6.503	0
24.798		7.531	0		7.531	0
21.577		8.721	0		8.721	0
36.203		10.1	0		10.1	0
17.802		11.7	0		11.7	0
31.244		13.54	0		13.54	0
15.592		15.69	0		15.69	0
19.752		18.17	0		18.17	0
15.684		21.04	3.9		21.04	0
12.52		24.36	14.8		24.36	0
22.204		28.21	24		28.21	0.5
42.753		32.67	23.4		32.67	2.5
45.341		37.84	16.5		37.84	7
31.117		43.82	9.5		43.82	14.4
28.77		50.75	4.7		50.75	20.3
35.975		58.77	2.1		58.77	20
17.254		68.06	0.8		68.06	14.9
34.278		78.82	0.3		78.82	9.4
15.684		91.28	0.1		91.28	5.3
16.72		105.7	0		105.7	2.8
33.475		122.4	0		122.4	1.4
33.367		141.8	0		141.8	0.7
22.712		164.2	0		164.2	0.4
18.941		190.1	0		190.1	0.2
22.063		220.2	0		220.2	0.1
21.32		255	0		255	0.1
18.22		295.3	0		295.3	0
16		342	0		342	0
15.829		396.1	0		396.1	0
21.983		458.7	0		458.7	0
39.504		531.2	0		531.2	0
40.713		615.1	0		615.1	0
50.311		712.4	0		712.4	0
59.663		825	0		825	0
31.196		955.4	0		955.4	0
18.026
26.578
44.205
23.246
29.188
13.559
22.775
13.896
18.22
38.406
24.267
21.154
28.924
35.629
26.355
20.835
18.114
15.759
23.836
21.094
43.561
12.696
21.735
39.825
33.643
21.808
30.826
45.548
19.101
38.418
27.705
12.446
19.085
39.617
26.497
17.843
29.163
29.605
31.903
29.6
11.893
31.443
10.682
20.889
17.11
39.033
42.524
19.987
13.848
19.366
15.321
14.058
25.933
25.705
13.449
16.574
22.437
19.25
18.624
21.828
25.426
16.452
14.308
14.056
26.892
24.068
46.097
24.893
19.437
59.039
28.405
15.507
36.403
18.566
14.871
34.132
28.229
17.749
18.881
34.623
20.886
12.328
19.878
19.455
19.455
22.133
27.406
27.233
42.809
30.379
18.377
15.651
27.987
48.21
21.602
21.209
15.917
15.327
18.241
23.024
18.624
20.48
57.491
40.68
20.215
12.577
12.936
21.874
23.88
23.687
46.272
26.326
25.399
32.805
37.298
47.979
27.399
31.766
16.135
19.857
13.796
23.401
21.977
31.356
31.715
20.845
26.302
29.265
19.11
20.593
26.547
20.277
25.68
23.37
18.663
43.148
20.78
23.317
27.75
12.887
13.566
24.003
21.225
37.794
30.032
25.453
42.969
19.561
14.115
35.59
26.782
27.864
24.118
21.689
28.856
25.819
25.819
24.204
37.951
23.6
23.071
14.134
22.601
18.264
29.727
26.738
34.405
37.909
27.728
33.677
20.404
32.039
19.899
37.096
26.805
54.525
19.033
38.899
26.859
22.521
26.856
22.827
19.607
16.385
28.119

## Sheet: Fig. 2
	Fig. 2c																										Fig. 2d								Fig. 2f
		Aspect Ratio data												Distance from wafer data														LND-CDN			Liposome-CDN
																											50 nm	55.5742	61.5675	49.8144	2.25244	1.95743	2.05011
		Liposome w/o PEG				Liposome				LND				Liposome w/o PEG					Liposome				LND				200 nm	90.842	86.6367	91.2928	8.91187	10.9108	7.4843		radial distance from tumoroid center (µm)	Liposome 1	Liposome 2	Liposome 3	Liposome 4	Liposome 5	Liposome 6		radial distance from tumoroid center (µm)	LND 1	LND 2	LND 3	LND 4	LND 5
		Curve	0	of		Curve	1	of		Curve	2	of		Curve	3	of			Curve	4	of		Curve	5	of										0.607	0.78738	0.59691	0.358811	1.73976	0.31119	0.74842		0.607	8.38474	5.24842	4.61206	3.20297	4.29384
		Curve	title:	Liposome w/o PEG		Curve	title:	Liposome		Curve	title:	LND		x	y	Liposome w/o PEG			x	y	Liposome		x	y	LND										1.214	0.84691	0.3231	0.55524	1.68024	0.14453	0.46357		1.214	8.43024	4.43024	5.29691	3.23024	3.46354
		x	y			x	y			x	y			1	20.8825				0	24.6892			0	27.9573											1.821	0.5666	0.35524	0.612058	2.02115	0.10524	0.5355		1.821	7.71974	4.48287	3.6934	3.43024	3.74604
		Simulation Time [ns]	Aspect Ratio			Simulation Time [ns]	Aspect Ratio			Simulation Time [ns]	Aspect Ratio			Simulation Time [ns]	Distance [nm]				Simulation Time [ns]	Distance [nm]			Simulation Time [ns]	Distance [nm]											2.428	0.74274	0.74274	0.409407	2.03441	0.22191	0.48126		2.428	7.21594	4.23636	4.37922	2.97106	4.09354
		1	1			0	1			0	1			2	20.7746				1	24.5185			1	27.6266											3.035	0.80524	0.38024	0.269526	1.85881	0.16357	0.93024		3.035	7.28964	4.52399	3.72712	2.91462	3.93024
		2	0.998622			1	0.99969			1	0.967727			3	20.6748				2	24.3445			2	27.3303											3.642	0.70405	0.48024	0.442145	1.88262	0.33024	0.74105		3.642	6.79514	4.13294	4.3897	3.17348	3.61944
		3	1.00804			2	0.986438			2	0.98577			4	20.5667				3	24.1422			3	27.1697											4.25	0.64274	0.36774	0.40524	1.63024	0.29274	0.72292		4.249	6.23514	4.34487	4.32048	3.18634	3.54004
		4	0.998248			3	1.00386			3	0.972417			5	20.5236				4	24.0385			4	26.8141											4.857	0.76774	0.40643	0.56774	1.48024	0.44214	0.71747		4.856	6.10044	4.43024	4.32386	3.32386	3.58984
		5	1.00185			4	0.991039			4	0.971006			6	20.3878				5	23.8928			5	26.6287											5.464	0.69748	0.46595	0.481964	1.34403	0.23857	0.7358		5.463	5.81914	4.27569	3.96728	2.97654	3.74504
		6	0.99887			5	0.983754			5	0.963122			7	20.2567				6	23.8864			6	26.2228											6.071	0.72191	0.37191	0.60524	1.31357	0.3856	0.6199		6.07	6.13714	4.13714	4.57679	3.09403	3.62854
		7	0.993326			6	0.993241			6	0.971656			8	20.0776				7	23.7658			7	25.9676											6.678	0.72191	0.4383	0.588573	1.26357	0.39798	0.64236		6.677	5.96054	4.16101	4.74562	3.21486	3.38404
		8	0.982215			7	0.995933			7	0.999539			9	19.9318				8	23.7042			8	25.5337											7.285	0.63537	0.37103	0.705881	1.0328	0.27892	0.73738		7.284	6.05884	4.13173	4.73306	3.41616	2.91614
		9	0.982367			8	0.993042			8	0.960232			10	19.8573				9	23.5354			9	25.1922											7.892	0.68024	0.28441	0.708018	0.88857	0.30524	0.6199		7.891	6.28884	4.4468	4.53024	3.39231	3.26124
		10	0.974499			9	1.01145			9	0.985768			11	19.6949				10	23.4393			10	25.0501											8.499	0.62103	0.2717	0.706556	1.1605	0.27639	0.585		8.498	5.47194	4.38146	4.59891	3.41819	3.03864
		11	0.972329			10	1.0082			10	0.961037			12	19.6429				11	23.3538			11	24.7942											9.106	0.60577	0.34501	0.690878	0.86641	0.32229	0.73361		9.105	5.87854	4.18886	4.18605	3.3721	3.22094
		12	0.965848			11	0.997412			11	0.975367			13	19.5324				12	23.1949			12	24.4779											9.713	0.71433	0.30524	0.577967	0.90751	0.39763	0.6044		9.712	5.46874	4.43573	4.72145	3.42475	3.13904
		13	0.960821			12	0.983953			12	1.01918			14	19.3899				13	23.1394			13	24.1868											10.32	0.63024	0.35638	0.652462	0.84135	0.47372	0.41462		10.319	5.43024	4.52208	4.11581	3.38385	3.37354
		14	0.966518			13	1.02086			13	0.978992			15	19.242				14	22.9864			14	24.0855											10.927	0.71414	0.19748	0.616681	0.75651	0.3231	0.68024		10.926	5.61424	4.50643	4.16856	3.27603	3.09844
		15	0.95656			14	1.00533			14	0.983526			16	19.1938				15	22.8528			15	23.8911											11.534	0.61774	0.32447	0.752355	0.67062	0.31913	0.67323		11.533	5.71524	4.31809	3.8359	3.40194	2.97274
		16	0.976276			15	1.01502			15	0.990046			17	19.146				16	22.7451			16	23.6878											12.141	0.67098	0.33479	0.795981	0.80987	0.34252	0.6781		12.14	6.01574	4.29041	3.90482	3.40058	3.03194
		17	0.974306			16	0.994812			16	0.962325			18	18.9748				17	22.7324			17	23.4461											12.749	0.57255	0.31305	0.776394	0.8687	0.43857	0.61467		12.747	5.99174	4.2467	3.89691	3.55107	3.14694
		18	0.966765			17	0.979772			17	0.96895			19	18.9039				18	22.6529			18	23.3286											13.356	0.55927	0.29743	0.579434	0.70443	0.4029	0.51872		13.354	5.69564	4.17008	3.74505	3.57222	3.24454
		19	0.986867			18	0.967732			18	0.977442			20	18.8575				19	22.6378			19	23.1361											13.963	0.63185	0.32368	0.603627	0.90605	0.41158	0.63546		13.961	5.76984	4.26848	3.83024	3.42283	3.13544
		20	0.986218			19	0.962908			19	0.983179			21	18.8368				20	22.5219			20	22.9436											14.57	0.62357	0.28159	0.68024	0.71024	0.40083	0.49762		14.568	5.79354	4.31543	4.092	3.43392	3.01114
		21	0.972702			20	0.9952			20	0.953351			22	18.7321				21	22.54			20.8	22.6009											15.177	0.55903	0.29053	0.577967	0.9416	0.35303	0.62367		15.175	5.62804	4.15911	4.08409	3.44073	3.02464
		22	0.967556			21	0.970075			20.8	0.955869			23	18.6178				22	22.4438			21.8	22.38											15.784	0.6481	0.2577	0.590954	0.91953	0.41616	0.59691		15.782	5.52024	4.05105	4.07889	3.54173	2.80524
		23	0.983675			22	0.962401			21.8	0.934048			24	18.5038				23	22.4026			22.8	22.1739											16.391	0.52592	0.22902	0.624684	0.74505	0.43619	0.56948		16.389	5.32264	4.25167	4.32634	3.55686	2.91424
		24	0.969013			23	0.991406			22.8	0.901171			25	18.4506				24	22.3586			23.8	21.867											16.998	0.59691	0.28024	0.707026	0.65345	0.40139	0.64128		16.996	5.30684	4.14999	4.66294	3.73842	2.90174
		25	0.941993			24	0.973608			23.8	0.896613			26	18.4141				25	22.32			24.8	21.7777											17.605	0.57498	0.31913	0.55524	0.65063	0.40614	0.58229		17.603	5.20964	4.09388	4.7506	3.57905	2.75654
		26	0.982127			25	0.977014			24.8	0.905986			27	18.4124				26	22.1756			25.8	21.7169											18.212	0.5676	0.29104	0.622548	0.74617	0.42152	0.65377		18.21	5.14074	4.13141	4.9273	3.86219	2.78234
		27	0.992481			26	0.96254			25.8	0.922431			28	18.3193				27	21.9921			26.8	21.3891											18.819	0.62501	0.28738	0.543612	0.79071	0.43024	0.59496		18.817	4.94194	4.39288	5.03626	3.75259	2.77924
		28	0.980708			27	0.961704			26.8	0.908479			29	18.1905				28	22.1005			27.8	21.2759											19.426	0.52399	0.30927	0.549558	0.71433	0.40336	0.61035		19.424	5.01354	4.47619	4.99781	3.76267	2.81344
		29	0.963107			28	0.95425			27.8	0.916266			30	18.1147				29	22.0808			28.8	21.1531											20.033	0.60196	0.25576	0.533775	0.7459	0.40218	0.62336		20.031	5.28134	4.52598	4.99373	3.6604	2.64454
		30	0.976852			29	0.968394			28.8	0.910834			31	18.0442				30	22.0071			29.8	21.0089											20.64	0.63723	0.27535	0.521638	0.6883	0.38237	0.70392		20.638	5.12234	4.59603	4.92498	3.73287	2.75654
		31	0.960115			30	0.974395			29.8	0.885597			32	18.0001				31	21.9783			30.8	20.819											21.248	0.62317	0.31289	0.536218	0.75361	0.40159	0.61432		21.245	5.34564	4.53024	4.7475	3.76019	2.77544
		32	0.954401			31	0.961033			30.8	0.906207			33	17.927				32	21.9793			31.8	20.5846											21.855	0.59079	0.2163	0.599965	0.70088	0.41582	0.72048		21.852	5.34524	4.72926	4.6934	3.69579	2.81064
		33	0.967663			32	0.994601			31.8	0.886581			34	17.8453				33	21.9312			32.8	20.5844											22.462	0.66373	0.30043	0.526938	0.68496	0.29109	0.66947		22.459	5.45224	4.70802	4.42299	3.79014	2.72494
		34	0.979304			33	1.00389			32.8	0.903972			35	17.8379				34	21.8672			33.8	20.2931											23.069	0.58889	0.2906	0.497548	0.77639	0.3362	0.6243		23.066	5.72074	4.80292	4.58838	3.59768	2.92094
		35	0.96001			34	0.980027			33.8	0.890237			36	17.8154				35	21.7608			34.8	20.1024											23.676	0.65415	0.31863	0.501979	0.72807	0.30301	0.62115		23.673	5.48044	4.87761	4.3027	3.59615	2.89184
		36	0.982295			35	0.99659			34.8	0.880221			37	17.7303				36	21.6282			35.8	19.8518											24.283	0.5597	0.30751	0.532919	0.64899	0.3097	0.68079		24.28	5.59174	4.89691	4.17463	3.58046	2.81814
		37	0.96291			36	1.00069			35.8	0.86103			38	17.6311				37	21.5904			36.8	19.6891											24.89	0.5731	0.33068	0.463722	0.7539	0.31937	0.66502		24.887	5.36154	4.83914	3.96641	3.69395	2.89464
		38	0.970049			37	0.981436			36.8	0.874349			39	17.5269				38	21.527			37.8	19.509											25.497	0.64284	0.31532	0.6015	0.70977	0.27655	0.66481		25.494	5.53274	4.84513	3.868	3.72313	2.94294
		39	0.961085			38	0.954514			37.8	0.860682			40	17.4274				39	21.4432			38.8	19.3014											26.104	0.69586	0.29208	0.468186	0.68247	0.33702	0.74528		26.101	5.14874	4.72607	3.69931	3.76922	2.78464
		40	0.970027			39	0.976385			38.8	0.918586			41	17.2808				40	21.4693			39.8	19.1484											26.711	0.70732	0.32394	0.53649	0.62607	0.30626	0.80473		26.708	5.14934	4.76357	3.66635	3.86675	3.00534
		41	0.977795			40	0.978864			39.8	0.890202			42	17.1784				41	21.2302			40.8	19.0453											27.318	0.70761	0.32255	0.594474	0.72039	0.28937	0.71016		27.315	5.03144	4.66946	3.49444	3.83685	3.02164
		42	0.963786			41	0.977772			40.8	0.870171			43	17.1367				42	21.2846			41.8	18.8658											27.925	0.65183	0.3166	0.56471	0.68782	0.25979	0.7193		27.922	4.96134	4.26293	3.367	3.92237	3.07784
		43	0.96793			42	0.95997			41.8	0.893435			44	17.0989				43	21.1795			42.8	18.7307											28.532	0.73064	0.2826	0.583466	0.70645	0.27047	0.68024		28.529	4.82984	4.31703	3.35002	3.88717	2.81034
		44	0.965137			43	0.924074			42.8	0.861099			45	17.0319				44	21.1206			43.8	18.7016											29.14	0.66127	0.22667	0.592309	0.67162	0.25524	0.76907		29.136	4.88644	4.33574	3.03006	3.99678	3.03714
		45	0.96746			44	0.964244			43.8	0.870441			46	16.9887				45	21.1048			44.8	18.496											29.747	0.75673	0.28285	0.657852	0.66905	0.27539	0.71189		29.743	4.81974	4.0598	2.96466	3.88133	2.95204
		46	0.965203			45	0.94221			44.8	0.886938			47	17.0217				46	21.1186			45.8	18.4375											30.354	0.68024	0.30105	0.562816	0.72001	0.23968	0.65305		30.35	4.89714	3.96182	2.82955	3.87468	2.93194
		47	0.971189			46	0.978803			45.8	0.86987			48	16.931				47	20.9818			46.8	18.2703											30.961	0.73156	0.33128	0.513021	0.62892	0.27099	0.67597		30.957	5.06174	3.72334	2.96149	3.9042	2.93024
		48	0.959939			47	0.976922			46.8	0.856159			49	16.8047				48	20.8911			47.8	18.2301											31.568	0.72679	0.27878	0.535412	0.72507	0.31566	0.69668		31.564	5.35064	3.88112	2.87679	3.91127	3.04054
		49	0.965911			48	0.985788			47.8	0.916472			50	16.7609				49	20.7761			48.8	17.9378											32.175	0.62845	0.36236	0.64274	0.75703	0.25729	0.75465		32.171	5.21544	3.94011	2.96501	4.06269	3.11404
		50	0.952007			49	0.949371			48.8	0.904844			51	16.6662				50	20.8108			49.8	17.7312											32.782	0.72838	0.26518	0.628998	0.82776	0.26357	0.69897		32.778	5.37994	3.96619	2.85483	3.87468	2.94004
		51	0.943284			50	0.959983			49.8	0.89533			52	16.6566				51	20.7578			50.8	17.5472											33.389	0.7187	0.31336	0.568061	0.73312	0.32106	0.70282		33.385	5.44634	4.16553	2.93347	3.89302	3.04514
		52	0.946487			51	0.95283			50.8	0.887101			53	16.6335				52	20.7218			51.8	17.4644											33.996	0.61855	0.29345	0.556863	0.68024	0.30917	0.7103		33.992	5.48664	4.08409	2.80167	3.62548	3.08074
		53	0.9705			52	0.982698			51.8	0.875244			54	16.6378				53	20.6485			52.8	17.3797											34.603	0.7985	0.33847	0.62036	0.72066	0.28467	0.72838		34.599	5.61714	4.43645	2.79506	3.71519	3.17134
		54	0.959324			53	0.996309			52.8	0.868614			55	16.6661				54	20.6665			53.8	17.3428											35.21	0.71378	0.29598	0.547618	0.70615	0.29733	0.70717		35.206	5.38064	4.49926	2.88336	3.59018	3.18954
		55	0.999837			54	0.979421			53.8	0.839896			56	16.5788				55	20.5348			54.8	17.246											35.817	0.67703	0.30903	0.701073	0.80845	0.24453	0.67498		35.813	5.46624	4.43472	2.90517	3.63499	3.05934
		56	0.975075			55	0.947543			54.8	0.844412			57	16.4966				56	20.4529			55.8	17.1726											36.424	0.69141	0.33829	0.595044	0.83666	0.25083	0.6523		36.42	5.43614	4.60036	2.74256	3.71176	3.25424
		57	0.978769			56	0.970508			55.8	0.840781			58	16.4877				57	20.3289			56.8	17.0172											37.031	0.58054	0.33536	0.619228	0.75167	0.26713	0.7027		37.027	5.53114	4.70472	2.90353	3.90353	3.27984
		58	0.972784			57	0.962996			56.8	0.836812			59	16.428				58	20.2372			57.8	16.8355											37.639	0.62369	0.3631	0.596907	0.75762	0.28429	0.73749		37.634	5.38364	4.53558	2.9825	3.79323	3.25084
		59	0.987219			58	0.958515			57.8	0.834691			60	16.3887				59	20.1157			58.8	16.8413											38.246	0.62142	0.30524	0.633449	0.91019	0.27855	0.73996		38.241	5.38704	4.5563	3.00587	3.80839	3.06504
		60	0.969495			59	0.952004			58.8	0.841164			61	16.3336				60	20.1746			59.8	16.7223											38.853	0.6367	0.32809	0.520128	0.88249	0.297	0.7412		38.848	5.32754	4.58806	2.95271	3.86985	3.08434
		61	0.960744			60	0.96011			59.8	0.824689			62	16.293				61	20.1312			60.8	16.7932											39.46	0.56357	0.39571	0.56774	0.77191	0.26808	0.77278		39.455	5.40144	4.62956	2.95854	3.85881	3.08704
		62	0.985383			61	0.94075			60.8	0.840775			63	16.2766				62	20.0122			61.8	16.7201											40.067	0.67768	0.34077	0.577676	0.82768	0.29593	0.76535		40.062	5.63214	4.61046	3.10829	3.8982	3.18194
		63	0.985512			62	0.960191			61.8	0.829759			64	16.2558				63	19.9332			62.8	16.6519											40.674	0.55936	0.28758	0.57035	0.73381	0.29165	0.74398		40.67	5.50374	4.36675	3.00748	3.76584	3.25274
		64	0.962249			63	0.945905			62.8	0.823064			65	16.241				64	19.988			63.8	16.6011											41.281	0.5875	0.32945	0.540455	0.8254	0.31107	0.75524		41.277	5.62234	4.29507	2.96357	3.83537	3.24754
		65	0.963721			64	0.955542			63.8	0.797656			66	16.2825				65	19.9946			64.8	16.5974											41.888	0.63524	0.34648	0.51149	0.82649	0.26399	0.77161		41.884	5.39984	4.32532	3.11019	3.73358	3.24634
		66	0.946437			65	0.946042			64.8	0.804749			67	16.1179				66	19.8927			65.8	16.5901											42.495	0.58681	0.32872	0.513573	0.76231	0.2765	0.71958		42.491	5.52644	4.31446	3.08608	3.70427	3.24274
		67	0.961082			66	0.934538			65.8	0.816515			68	16.0687				67	19.9256			66.8	16.4861											43.102	0.57498	0.36114	0.472345	0.74077	0.27414	0.69918		43.098	5.67584	4.20678	3.04421	3.64418	3.12174
		68	0.952747			67	0.949862			66.8	0.817481			69	16.0623				68	19.9048			67.8	16.3456											43.709	0.59499	0.32587	0.541991	0.7989	0.32808	0.73849		43.705	5.57834	4.30061	3.08172	3.76975	3.19124
		69	0.950756			68	0.95425			67.8	0.811238			70	16.0037				69	19.8411			68.8	16.306											44.316	0.61774	0.32875	0.53149	0.87024	0.32024	0.75992		44.312	5.50884	4.16186	3.17039	3.8465	3.04454
		70	0.935547			69	0.933921			68.8	0.784238			71	16.0077				70	19.8245			69.8	16.1619											44.923	0.5822	0.31977	0.565044	0.84323	0.28806	0.71561		44.919	5.36344	4.00689	3.00031	3.69509	3.15144
		71	0.970551			70	0.965727			69.8	0.775406			72	15.9053				71	19.708			70.8	16.1022											45.531	0.56146	0.30764	0.547887	0.87934	0.31566	0.81024		45.526	5.50354	4.02104	2.8535	3.58667	3.10894
		72	0.969515			71	0.96435			70.8	0.761685			73	15.8845				72	19.7027			71.8	16.0587											46.138	0.54581	0.34145	0.584721	0.86656	0.27247	0.76065		46.133	5.52304	3.93024	2.9397	3.43733	3.20074
		73	0.944197			72	0.95173			71.8	0.766961			74	15.892				73	19.6554			72.8	15.9172											46.745	0.57999	0.27817	0.554002	0.88692	0.31589	0.73232		46.74	5.49334	3.79514	2.83184	3.66136	3.28694
		74	0.968279			73	0.940515			72.8	0.79257			75	15.9611				74	19.4681			73.8	15.8767											47.352	0.67916	0.32213	0.606647	0.78305	0.28024	0.74218		47.347	5.32524	3.7947	2.82546	3.66828	3.25024
		75	0.97269			74	0.923561			73.8	0.79372			76	15.8783				75	19.4882			74.8	15.807											47.959	0.57015	0.3689	0.646983	0.87175	0.29463	0.64277		47.954	5.61234	3.73819	2.89152	3.62728	3.20914
		76	0.968984			75	0.904255			74.8	0.779206			77	15.8848				76	19.4585			75.8	15.6712											48.566	0.59803	0.33222	0.62506	0.86718	0.31119	0.73611		48.561	5.58154	3.56153	2.96108	3.62077	3.10834
		77	0.967561			76	0.924371			75.8	0.765597			78	15.8227				77	19.3439			76.8	15.5513											49.173	0.58847	0.34142	0.533616	0.80366	0.2835	0.7919		49.168	5.53544	3.56379	2.87335	3.54487	3.32504
		78	0.976621			77	0.912642			76.8	0.759073			79	15.7938				78	19.2491			77.8	15.4311											49.78	0.56182	0.32248	0.551951	0.87542	0.25198	0.69533		49.775	5.82224	3.44892	2.80226	3.42483	3.32614
		79	0.955836			78	0.953974			77.8	0.745961			80	15.7965				79	19.1449			78.8	15.2774											50.387	0.60658	0.32279	0.525106	0.88671	0.29838	0.70956		50.382	5.87234	3.47425	2.86343	3.46804	3.45274
		80	0.956691			79	0.933868			78.8	0.752426			81	15.8447				80	19.1574			79.8	15.2854											50.994	0.63841	0.34899	0.573666	0.82466	0.31494	0.77028		50.989	5.61074	3.36322	2.855	3.3983	3.47294
		81	0.965375			80	0.946643			79.8	0.75064			82	15.8366				81	19.0892			80.8	15.2565											51.601	0.62304	0.34437	0.557359	0.89316	0.31144	0.74918		51.596	5.64004	3.41678	2.80999	3.51445	3.41874
		82	0.973793			81	0.925127			80.8	0.754104			83	15.7676				82	19.0081			81.8	15.1942											52.208	0.58002	0.32004	0.592955	0.85481	0.28929	0.68807		52.203	5.53854	3.44999	2.89123	3.48271	3.49134
		83	0.959669			82	0.900873			81.8	0.756315			84	15.8379				83	18.9066			82.8	15.2161											52.815	0.60564	0.23603	0.56028	0.84455	0.27475	0.76492		52.81	5.64394	3.48967	2.90083	3.43734	3.54504
		84	0.955759			83	0.911345			82.8	0.755269			85	15.8189				84	18.8519			83.8	15.1247											53.422	0.61215	0.30969	0.598939	0.89569	0.28798	0.73871		53.417	5.77434	3.54101	2.94044	3.46902	3.59314
		85	0.971754			84	0.899397			83.8	0.745614			86	15.8132				85	18.8463			84.8	15.0019											54.03	0.57048	0.3253	0.569468	0.89365	0.27677	0.73793		54.024	5.73304	3.50793	2.87535	3.33462	3.54434
		86	0.976976			85	0.905744			84.8	0.75353			87	15.8002				86	18.8044			85.8	15.067											54.637	0.55762	0.31784	0.586134	0.92929	0.29024	0.72223		54.631	5.64704	3.59952	3.06723	3.43906	3.58544
		87	0.960216			86	0.905024			85.8	0.744031			88	15.857				87	18.7654			86.8	14.9991											55.244	0.60052	0.35407	0.581815	0.9391	0.33004	0.74887		55.238	5.72964	3.53885	2.92237	3.38398	3.61844
		88	0.965994			87	0.88271			86.8	0.737355			89	15.9021				88	18.7745			87.8	14.9365											55.851	0.6015	0.30857	0.637917	0.92335	0.29728	0.76648		55.845	5.89344	3.50399	3.06827	3.46781	3.82364
		89	0.955793			88	0.876189			87.8	0.742122			90	15.8062				89	18.6963			88.8	14.8205											56.458	0.64795	0.31794	0.617509	0.8878	0.32891	0.74453		56.452	5.98754	3.50262	3.06205	3.40392	3.84824
		90	0.960372			89	0.850137			88.8	0.745608			91	15.7953				90	18.6757			89.8	14.7479											57.065	0.53601	0.34122	0.597548	0.88793	0.26164	0.75278		57.059	6.13024	3.56434	3.15751	3.55524	3.75914
		91	0.951532			90	0.853869			89.8	0.723142			92	15.7616				91	18.5463			90.8	14.7058											57.672	0.5602	0.33899	0.599883	0.89552	0.27225	0.77111		57.666	6.11364	3.50341	3.10622	3.48797	3.80244
		92	0.955183			91	0.879825			90.8	0.70915			93	15.6898				92	18.4773			91.8	14.7484											58.279	0.59808	0.3317	0.552148	0.94172	0.24734	0.77878		58.273	6.03414	3.48015	3.10339	3.61197	3.93954
		93	0.958428			92	0.87978			91.8	0.704259			94	15.6724				93	18.4092			92.8	14.6634											58.886	0.6145	0.3155	0.587647	0.89691	0.309	0.80203		58.88	6.11754	3.59165	3.18532	3.58794	3.87324
		94	0.933981			93	0.856195			92.8	0.723497			95	15.7407				94	18.4456			93.8	14.6784											59.493	0.62013	0.31196	0.596271	1.04856	0.25551	0.78857		59.487	6.08834	3.63992	3.00786	3.54035	3.86684
		95	0.942004			94	0.894042			93.8	0.73408			96	15.658				95	18.4126			94.8	14.7133											60.1	0.63702	0.31064	0.619223	1.00905	0.29075	0.75148		60.094	5.89554	3.67574	3.01747	3.79625	3.95354
		96	0.938369			95	0.880652			94.8	0.759183			97	15.6794				96	18.3708			95.8	14.7238											60.707	0.64212	0.33113	0.582722	0.90896	0.28815	0.83534		60.701	6.04604	3.4829	2.99951	3.57563	3.81324
		97	0.948151			96	0.878057			95.8	0.758582			98	15.7256				97	18.3349			96.8	14.6771											61.314	0.64598	0.30654	0.602462	0.90431	0.27345	0.77988		61.308	6.16014	3.53807	3.12545	3.68267	3.70634
		98	0.939922			97	0.884164			96.8	0.77604			99	15.8063				98	18.3972			97.8	14.7023											61.921	0.59278	0.33283	0.616709	0.92281	0.30439	0.7567		61.915	6.04014	3.60862	3.0254	3.69981	3.79274
		99	0.949344			98	0.892096			97.8	0.771766			100	15.8925				99	18.3039			98.8	14.625											62.529	0.62399	0.30084	0.643633	0.86595	0.36641	0.81874		62.522	6.05064	3.69103	3.08076	3.68154	3.61774
		100	0.958853			99	0.870585			98.8	0.76502			101	15.8122				100	18.2333			99.8	14.6098											63.136	0.63241	0.3048	0.596305	0.86436	0.30984	0.85138		63.129	6.18584	3.51913	2.90537	3.67295	3.59284
		101	0.954473			100	0.862028			99.8	0.748826			102	15.8268				101	18.1062			100.8	14.4877											63.743	0.60776	0.33448	0.667211	0.9221	0.27061	0.87774		63.736	5.74994	3.44304	3.1076	3.69753	3.62204
		102	0.951434			101	0.851525			100.8	0.764794			103	15.7347				102	18.0265			101.8	14.4158											64.35	0.61229	0.35607	0.647522	0.85977	0.30568	0.86374		64.343	6.11504	3.47798	3.00179	3.53919	3.54104
		103	0.965177			102	0.884152			101.8	0.752419			104	15.79				103	17.9975			102.8	14.4665											64.957	0.65007	0.30813	0.587137	0.82765	0.30565	0.82772		64.95	5.89624	3.52191	2.97267	3.55254	3.66234
		104	0.956417			103	0.887424			102.8	0.760954			105	15.7606				104	18.0139			103.8	14.4367											65.564	0.5894	0.3258	0.663359	0.8595	0.33073	0.77115		65.557	5.73424	3.49027	3.15759	3.55297	3.67614
		105	0.955297			104	0.846294			103.8	0.724507			106	15.7967				105	17.983			104.8	14.4808											66.171	0.60017	0.33504	0.72109	0.81995	0.32333	0.79653		66.164	5.88384	3.5467	3.03727	3.44411	3.80014
		106	0.95311			105	0.850816			104.8	0.748783			107.4	15.824				106	17.9961			105.8	14.27											66.778	0.55107	0.31931	0.666073	0.82107	0.31273	0.76057		66.771	5.85914	3.41822	3.13969	3.398	3.66484
		107.4	0.978419			106	0.837826			105.8	0.734671			108.4	15.8783				107	17.9425			106.8	14.2334											67.385	0.55255	0.34072	0.721009	0.94024	0.33347	0.77147		67.378	5.80724	3.4022	3.11112	3.32456	3.84774
		108.4	0.969553			107	0.85152			106.8	0.726353			109.4	15.9092				108	17.8741			107.8	14.1283											67.992	0.59084	0.32116	0.712677	0.916	0.30199	0.70076		67.985	5.88524	3.38193	3.19632	3.33313	3.78324
		109.4	0.965144			108	0.857062			107.8	0.730085			110.4	15.9499				109	17.8342			108.8	14.0697											68.599	0.61441	0.30642	0.701907	0.83274	0.35073	0.71607		68.592	5.69094	3.34455	3.15168	3.4177	3.87224
		110.4	0.974522			109	0.875503			108.8	0.731808			111.4	15.9455				110	17.7841			109.8	14.0689											69.206	0.6168	0.35446	0.716494	0.85169	0.30367	0.73877		69.199	5.84254	3.30446	3.24245	3.28805	3.90454
		111.4	0.987091			110	0.836373			109.8	0.731878			112.4	15.8926				111	17.6262			110.8	14.1223											69.813	0.64586	0.31479	0.756021	0.94352	0.34954	0.79289		69.806	5.68334	3.39536	3.19846	3.29282	3.94904
		112.4	0.96835			111	0.833218			110.8	0.734158			113.4	15.9357				112	17.5549			111.8	14.031											70.421	0.56774	0.29655	0.697427	0.85446	0.29092	0.76818		70.413	5.53074	3.21563	3.09869	3.37963	3.89744
		113.4	0.975606			112	0.837961			111.8	0.737777			114.4	15.9096				113	17.4747			112.8	13.9723											71.028	0.63531	0.33361	0.731689	0.94691	0.2985	0.76738		71.02	5.68064	3.30428	3.22083	3.37941	3.92344
		114.4	0.975046			113	0.837647			112.8	0.733946			115.4	15.9044				114	17.3778			113.8	13.8458											71.635	0.59251	0.30901	0.678687	0.93956	0.3166	0.80468		71.627	5.63014	3.33024	3.2209	3.49876	3.94604
		115.4	0.967558			114	0.825591			113.8	0.742799			116.4	15.8414				115	17.3072			114.8	13.8197											72.242	0.59018	0.31009	0.688004	1.00244	0.30781	0.77054		72.234	5.66704	3.3129	3.30363	3.4858	4.04574
		116.4	0.97838			115	0.827425			114.8	0.740646			117.4	15.9114				116	17.3571			115.8	13.8855											72.849	0.58658	0.34376	0.683761	0.93306	0.28738	0.78076		72.841	5.69794	3.3202	3.24127	3.36866	3.98244
		117.4	0.977661			116	0.819069			115.8	0.743903			118.4	15.8957				117	17.3836			116.8	13.7898											73.456	0.59691	0.29228	0.71893	1.00688	0.33743	0.74982		73.448	5.78824	3.44064	3.19232	3.40968	4.08444
		118.4	0.979514			117	0.808691			116.8	0.740554			119.4	15.8965				118	17.3195			117.8	13.7676											74.063	0.58602	0.28759	0.710635	0.94848	0.33053	0.79155		74.055	5.74954	3.49875	3.32965	3.48911	4.10084
		119.4	0.970009			118	0.832713			117.8	0.745339			120.4	15.9747				119	17.2871			118.8	13.6794											74.67	0.60531	0.30267	0.740464	1.01637	0.33197	0.74751		74.662	5.55124	3.48154	3.2105	3.45858	4.13244
		120.4	0.981396			119	0.845443			118.8	0.749596			121.4	15.9731				120	17.208			119.8	13.5221											75.277	0.5814	0.34549	0.729659	0.99274	0.32467	0.72508		75.269	5.61874	3.44903	3.22865	3.44966	4.11234
		121.4	1.00157			120	0.827159			119.8	0.747694			122.4	15.8575				121	17.1672			120.8	13.4661											75.884	0.55379	0.28769	0.671519	1.01091	0.36478	0.70818		75.876	5.21674	3.46712	3.16381	3.47667	4.06484
		122.4	0.966156			121	0.838752			120.8	0.740546			123.4	15.9341				122	17.1208			121.8	13.4948											76.491	0.56161	0.33754	0.709731	0.97984	0.35912	0.80153		76.483	5.00134	3.50309	3.08806	3.55332	4.02154
		123.4	0.977558			122	0.823915			121.8	0.744523			124.4	16.0239				123	17.0874			122.8	13.511											77.098	0.56021	0.31731	0.724274	0.948	0.30806	0.80107		77.09	5.28674	3.38934	2.99686	3.4908	3.87874
		124.4	0.978101			123	0.837541			122.8	0.719479			125.4	15.9979				124	17.0443			123.8	13.5546											77.705	0.58794	0.32175	0.700589	1.00582	0.34149	0.77264		77.697	5.10364	3.38991	2.97246	3.47118	3.91964
		125.4	0.99208			124	0.846694			123.8	0.733802			126.4	16.0503				125	17.0319			124.8	13.5926											78.312	0.57702	0.32898	0.681581	0.97917	0.34532	0.73189		78.304	5.06734	3.41793	2.89899	3.5245	4.10734
		126.4	1.00135			125	0.874369			124.8	0.745354			127.4	15.9459				126	16.9656			125.8	13.6044											78.92	0.54978	0.30454	0.684338	1.02792	0.35679	0.7744		78.911	5.09654	3.45994	2.91858	3.42887	3.85614
		127.4	0.980302			126	0.862672			125.8	0.736544			128.4	15.9311				127	16.9862			126.8	13.4618											79.527	0.52186	0.28709	0.64828	0.99913	0.33624	0.74891		79.518	4.89544	3.42683	2.92202	3.40284	3.89334
		128.4	0.973686			127	0.862956			126.8	0.720709			129.4	15.8818				128	16.9427			127.8	13.4437											80.134	0.55953	0.31182	0.59119	1.09185	0.37255	0.66335		80.125	4.87554	3.4793	2.95315	3.51312	3.86814
		129.4	0.972101			128	0.833484			127.8	0.717655			130.4	15.8025				129	16.9296			128.8	13.3436											80.741	0.61508	0.32956	0.611091	0.96348	0.34213	0.70514		80.732	4.90464	3.37789	2.85172	3.60226	3.94784
		130.4	0.9587			129	0.851817			128.8	0.723319			131.4	15.7564				130	16.8917			129.8	13.3715											81.348	0.59144	0.30948	0.642672	1.00743	0.33463	0.69891		81.339	4.86354	3.36525	2.8699	3.6091	3.90764
		131.4	0.949831			130	0.822506			129.8	0.747911			132.4	15.6697				131	16.8367			130.8	13.4302											81.955	0.60479	0.31455	0.600956	1.15211	0.34216	0.71982		81.946	4.80644	3.29653	2.8684	3.59865	3.79954
		132.4	0.939362			131	0.807359			130.8	0.722373			133.4	15.5898				132	16.7346			131.8	13.3341											82.562	0.57738	0.3325	0.574771	0.98297	0.362	0.70469		82.553	4.85034	3.29638	2.92303	3.6372	3.83864
		133.4	0.928785			132	0.836773			131.8	0.730684			134.4	15.7465				133	16.7634			132.8	13.1954											83.169	0.60872	0.32171	0.600026	1.03853	0.37362	0.7065		83.16	4.73594	3.22714	2.92101	3.65775	3.94274
		134.4	0.941296			133	0.817745			132.8	0.739155			135.4	15.754				134	16.7809			133.8	13.1897											83.776	0.59171	0.3267	0.603557	0.97014	0.32086	0.68705		83.767	4.67764	3.12497	2.93977	3.62578	3.81564
		135.4	0.948133			134	0.825765			133.8	0.722821			136.4	15.7603				135	16.7635			134.8	13.1322											84.383	0.61456	0.34492	0.572331	1.02877	0.3569	0.77131		84.374	4.64624	3.16071	2.97153	3.63917	3.82904
		136.4	0.951718			135	0.829119			134.8	0.719467			137.4	15.7646				136	16.7145			135.8	13.097											84.99	0.66486	0.32575	0.614855	0.96101	0.35429	0.71958		84.981	4.83084	3.0712	2.87596	3.65728	3.93794
		137.4	0.947529			136	0.826796			135.8	0.739396			138.4	15.7825				137	16.6264			136.8	13.1661											85.597	0.65321	0.36114	0.565989	0.97447	0.31821	0.81486		85.588	4.83204	3.17961	3.00473	3.6554	3.99524
		138.4	0.941795			137	0.846689			136.8	0.715414			139.4	15.9106				138	16.6871			137.8	13.1263											86.204	0.64835	0.35172	0.520801	0.99593	0.36101	0.7761		86.195	4.88794	3.07942	2.9558	3.67147	4.00604
		139.4	0.965076			138	0.840759			137.8	0.713599			140.4	15.8747				139	16.6239			138.8	13.142											86.812	0.60156	0.35714	0.541915	0.96704	0.34854	0.79111		86.802	4.89484	3.24227	2.85077	3.68994	4.03144
		140.4	0.975674			139	0.846937			138.8	0.692321			141.4	15.8057				140	16.5487			139.8	13.1369											87.419	0.63511	0.36317	0.578696	0.91777	0.35646	0.79359		87.409	4.89034	3.13959	2.86882	3.60815	3.82274
		141.4	0.961837			140	0.838083			139.8	0.68035			142.4	15.8673				141	16.4952			140.8	13.1394											88.026	0.60943	0.37774	0.560782	0.92901	0.40376	0.7952		88.016	4.84554	3.1541	2.91363	3.47273	3.88794
		142.4	0.954501			141	0.840429			140.8	0.673689			143.4	15.9007				142	16.4631			141.8	13.1998											88.633	0.59883	0.37092	0.604599	0.88857	0.3583	0.80311		88.623	4.93274	3.23279	2.86578	3.57235	3.94444
		143.4	0.94914			142	0.822929			141.8	0.687203			144.4	15.9267				143	16.4315			142.8	13.2438											89.24	0.61439	0.40097	0.684902	0.95355	0.39244	0.82197		89.23	4.91074	3.2676	2.97236	3.49703	3.95184
		144.4	0.970035			143	0.810542			142.8	0.680371			145.4	15.8477				144	16.3689			143.8	13.1317											89.847	0.61256	0.33861	0.640606	0.98573	0.3894	0.82166		89.837	4.84334	3.21987	2.90735	3.6312	3.90434
		145.4	0.968637			144	0.803352			143.8	0.67168			146.4	15.9009				145	16.3329			144.8	13.0821											90.454	0.64852	0.36729	0.629245	0.98683	0.37024	0.78399		90.444	4.87134	3.11571	2.81351	3.73456	4.00054
		146.4	0.965027			145	0.792416			144.8	0.685712			147.4	15.7671				146	16.2769			145.8	12.9915											91.061	0.61076	0.37337	0.630126	0.93878	0.3928	0.80107		91.051	4.69864	3.22588	3.00589	3.68054	4.06594
		147.4	0.955897			146	0.781838			145.8	0.673418			148.4	15.7703				147	16.2117			146.8	13.0475											91.668	0.64435	0.35368	0.634187	0.98108	0.38012	0.79393		91.658	4.82274	3.14862	2.9115	3.63809	4.09354
		148.4	0.950229			147	0.784297			146.8	0.672513			149.4	15.8008				148	16.2481			147.8	13.0377											92.275	0.61684	0.36589	0.607872	0.95656	0.40124	0.83095		92.265	4.78114	3.17353	2.7618	3.75512	4.02864
		149.4	0.959217			148	0.78702			147.8	0.669454			150.4	15.7971				149	16.1944			148.8	12.9878											92.882	0.61816	0.41338	0.622114	0.89243	0.35606	0.78921		92.872	4.85104	3.15181	2.89964	3.76434	4.30234
		150.4	0.953459			149	0.788229			148.8	0.669338			151.4	15.8611				150	16.1637			149.8	12.8329											93.489	0.60443	0.37953	0.626999	0.98406	0.39768	0.79554		93.479	4.80664	3.08638	2.84419	3.69156	4.21654
		151.4	0.954659			150	0.757672			149.8	0.641513			152.4	15.9432				151	16.1922			150.8	12.8234											94.096	0.5963	0.3913	0.578187	0.98761	0.38586	0.78582		94.086	4.75594	2.96721	2.83933	3.79448	4.32154
		152.4	0.951603			151	0.772829			150.8	0.652854			153.4	15.8571				152	16.217			151.8	12.9185											94.703	0.59227	0.39257	0.610641	0.95418	0.40638	0.74847		94.693	4.99874	2.95653	2.91444	3.68872	4.32824
		153.4	0.962463			152	0.778705			151.8	0.664554			154.4	15.8509				153	16.1654			152.8	12.8571											95.311	0.58614	0.39092	0.557791	0.97559	0.37094	0.83109		95.3	5.07124	3.00093	2.88121	3.67939	4.43024
		154.4	0.943066			153	0.79006			152.8	0.663062			155.4	15.8934				154	16.1009			153.8	12.6795											95.918	0.59749	0.42968	0.573759	0.99448	0.37767	0.79724		95.907	4.89774	3.06804	2.94097	3.58041	4.37244
		155.4	0.960995			154	0.799586			153.8	0.681125			156.4	15.9289				155	16.1234			154.8	12.7625											96.525	0.55057	0.37844	0.593427	0.95716	0.35913	0.89881		96.514	5.09094	2.94305	2.86921	3.76767	4.46114
		156.4	0.978147			155	0.78408			154.8	0.665363			157.4	15.9602				156	16.0998			155.8	12.7077											97.132	0.63229	0.37191	0.556382	0.9799	0.40782	0.84191		97.121	5.15334	2.87201	2.82568	3.57985	4.47424
		157.4	0.967684			156	0.813504			155.8	0.665856			158.4	15.868				157	16.0615			156.8	12.7514											97.739	0.59747	0.39123	0.528213	0.95896	0.39082	0.82936		97.728	5.16494	2.96339	2.91201	3.62548	4.49864
		158.4	0.971203			157	0.813964			156.8	0.686661			159.4	15.8524				158	16.0501			157.8	12.7372											98.346	0.68391	0.39665	0.537158	0.94596	0.3581	0.83587		98.335	5.22224	2.96223	2.79808	3.45392	4.48474
		159.4	0.956808			158	0.785994			157.8	0.684203			160.4	15.8538				159	16.0774			158.4	12.7924											98.953	0.61024	0.36524	0.534129	0.98913	0.34783	0.79002		98.942	5.23094	2.87743	2.89568	3.55805	4.42094
		160.4	0.948359			159	0.80016			158.4	0.691279			161.4	15.8128				160	16.0204			159.4	12.7251											99.56	0.61216	0.36787	0.515061	0.98381	0.36788	0.8131		99.549	5.20534	2.934	2.91386	3.4881	4.49074
		161.4	0.940035			160	0.789562			159.4	0.671342			162.4	15.8186				161	15.9488			160.4	12.7127											100.167	0.60328	0.37992	0.590006	1.04754	0.39178	0.81599		100.156	4.99824	2.91612	2.98872	3.43078	4.51234
		162.4	0.958774			161	0.776082			160.4	0.685868			163.4	15.8698				162	15.9078			161.4	12.6828											100.774	0.57571	0.39057	0.543925	1.01429	0.37948	0.86261		100.763	5.09754	3.07193	2.92116	3.4217	4.63134
		163.4	0.958632			162	0.764789			161.4	0.646708			164.4	15.7721				163	15.8697			162.4	12.5558											101.381	0.65796	0.39662	0.526979	1.09817	0.39022	0.86807		101.37	4.85254	2.95413	2.98358	3.44583	4.65464
		164.4	0.953947			163	0.747477			162.4	0.658644			165.4	15.7889				164	15.8616			163.4	12.5701											101.988	0.57038	0.38024	0.585784	1.04369	0.40535	0.85919		101.977	4.80294	2.99479	2.88141	3.50675	4.78604
		165.4	0.959788			164	0.784234			163.4	0.669552			166.4	15.7108				165	15.8143			164.4	12.501											102.595	0.61481	0.38625	0.570666	1.05471	0.4297	0.842		102.584	4.84014	3.08732	2.86225	3.41244	4.87534
		166.4	0.936832			165	0.814204			164.4	0.664862			167.4	15.7342				166	15.7917			165.4	12.5534											103.202	0.60578	0.39504	0.59111	1.13296	0.42354	0.83024		103.191	4.91304	3.04813	2.86967	3.43184	4.82324
		167.4	0.952435			166	0.798982			165.4	0.665254			168.4	15.7749				167	15.7528			166.4	12.5728											103.81	0.57753	0.40846	0.611102	1.01691	0.4384	0.86643		103.798	4.98214	3.04409	2.87032	3.46846	4.90714
		168.4	0.949586			167	0.79804			166.4	0.659286			169.4	15.7542				168	15.7232			167.4	12.4968											104.417	0.56632	0.36403	0.651232	0.9814	0.41826	0.88716		104.405	4.90314	3.11664	2.8625	3.40453	4.80984
		169.4	0.942759			168	0.770674			167.4	0.642295			170.4	15.7566				169	15.7492			168.4	12.4457											105.024	0.5795	0.39313	0.657561	1.00883	0.42665	0.84879		105.012	5.01944	3.02409	2.87869	3.55421	4.71404
		170.4	0.949119			169	0.771679			168.4	0.636439			171.4	15.8613				170	15.7633			169.4	12.438											105.631	0.58084	0.38958	0.636565	1.01558	0.46499	0.83323		105.619	5.08254	3.08511	2.8453	3.5475	4.67824
		171.4	0.953236			170	0.770515			169.4	0.641837			172.4	15.9319				171	15.7469			170.4	12.4555											106.238	0.59095	0.36668	0.645546	0.9634	0.46655	0.8746		106.226	5.22774	2.96838	2.95059	3.50022	4.71144
		172.4	0.968108			171	0.763132			170.4	0.644867			173.4	15.9172				172	15.6726			171.4	12.4153											106.845	0.59258	0.37197	0.638228	0.95721	0.43123	0.91868		106.833	5.00944	2.99872	2.82226	3.53691	4.76104
		173.4	0.966952			172	0.795748			171.4	0.643221			174.4	15.8601				173	15.6997			172.4	12.5064											107.452	0.63218	0.38004	0.64189	0.96471	0.43519	0.91032		107.44	4.99044	3.04504	2.78159	3.50439	4.71144
		174.4	0.959702			173	0.794853			172.4	0.656841			175.4	15.9027				174	15.6437			173.4	12.4101											108.059	0.64861	0.40806	0.647107	1.00755	0.43442	0.91835		108.047	4.92774	2.98787	2.88184	3.56788	4.71574
		175.4	0.957606			174	0.78715			173.4	0.640019			176.4	15.8627				175	15.5976			174.4	12.3186											108.666	0.63995	0.37179	0.631686	1.03148	0.43792	0.84583		108.654	5.00954	2.98886	2.8645	3.60686	4.69854
		176.4	0.964531			175	0.797686			174.4	0.651698			177.4	15.8025				176	15.6029			175.4	12.226											109.273	0.60826	0.37568	0.688397	1.09867	0.44486	0.88044		109.261	4.92174	2.98569	2.81907	3.65279	4.74764
		177.4	0.955877			176	0.805755			175.4	0.626805			178.4	15.8199				177	15.5854			176.4	12.2231											109.88	0.62716	0.39239	0.705042	1.13957	0.44407	0.93462		109.868	4.98474	3.13341	2.82308	3.62429	4.87674
		178.4	0.94796			177	0.808833			176.4	0.625727			179.4	15.7927				178	15.5784			177.4	12.151											110.487	0.57833	0.40219	0.675722	1.0954	0.47811	0.86725		110.475	4.96594	3.15036	2.66631	3.63788	4.93314
		179.4	0.947509			178	0.815338			177.4	0.645967			180.4	15.8597				179	15.5151			178.4	12.2658											111.094	0.6313	0.40603	0.702793	1.09579	0.50312	0.91645		111.082	4.85154	3.16082	2.74665	3.55866	5.12014
		180.4	0.95023			179	0.832938			178.4	0.635177			181.4	15.8627				180	15.5475			179.4	12.2833											111.702	0.62184	0.41308	0.614603	1.17204	0.46674	0.90146		111.689	4.87934	3.18679	2.72812	3.72937	5.11214
		181.4	0.968514			180	0.802585			179.4	0.643186			182.4	15.7898				181	15.5018			180.4	12.203											112.309	0.67194	0.38929	0.660709	1.09674	0.50282	0.88164		112.296	4.91824	3.0892	2.67172	3.6448	5.13204
		182.4	0.965132			181	0.806974			180.4	0.653787			183.4	15.7224				182	15.4541			181.4	12.1614											112.916	0.64681	0.38461	0.651991	1.13693	0.4765	0.86858		112.903	4.90814	3.03633	2.67381	3.69053	5.10824
		183.4	0.956909			182	0.79493			181.4	0.632236			184.4	15.753				183	15.4088			182.4	12.0871											113.523	0.6347	0.39997	0.664252	1.17879	0.51436	0.85571		113.51	4.86274	2.99514	2.70697	3.6826	4.98464
		184.4	0.962184			183	0.80223			182.4	0.630749			185.4	15.7437				184	15.452			183.4	12.0814											114.13	0.62722	0.3865	0.628684	1.07518	0.51389	0.88905		114.117	4.97114	3.0865	2.65756	3.66925	4.99154
		185.4	0.972079			184	0.786907			183.4	0.642225			186.4	15.7559				185	15.4558			184.4	11.9786											114.737	0.63519	0.38826	0.614474	1.10186	0.48898	0.8374		114.724	4.77184	3.04562	2.68425	3.71494	4.78514
		186.4	0.975773			185	0.784038			184.4	0.633983			187.4	15.772				186	15.4329			185.4	12.0545											115.344	0.62368	0.36154	0.62178	1.08708	0.53914	0.86317		115.331	4.68624	3.04613	2.63488	3.66775	4.76114
		187.4	0.972644			186	0.780076			185.4	0.650074			188.4	15.7829				187	15.3931			186.4	12.0692											115.951	0.63809	0.36599	0.648631	1.07488	0.50219	0.8382		115.938	4.66624	3.03768	2.5808	3.60536	4.88884
		188.4	0.963844			187	0.764531			186.4	0.645514			189.4	15.8329				188	15.3857			187.4	12.0821											116.558	0.62942	0.39388	0.626211	1.06348	0.53926	0.90329		116.545	4.65304	3.11641	2.68715	3.57369	4.81184
		189.4	0.955792			188	0.760771			187.4	0.645841			190.4	15.8288				189	15.3081			188.4	12.02											117.165	0.6307	0.41034	0.56774	1.03117	0.55384	0.83214		117.152	4.53074	3.09908	2.61566	3.6069	4.57584
		190.4	0.955377			189	0.741131			188.4	0.645857			191.4	15.7601				190	15.303			189.4	11.9731											117.772	0.65052	0.3879	0.567504	0.98826	0.52507	0.84752		117.759	4.58764	3.08275	2.52306	3.70631	4.72724
		191.4	0.945361			190	0.770124			189.4	0.649264			192.4	15.7241				191	15.3265			190.4	11.9466											118.379	0.64245	0.3524	0.635864	1.04184	0.53107	0.87117		118.366	4.59564	3.06535	2.6499	3.5957	4.78864
		192.4	0.949996			191	0.750133			190.4	0.650269			193.4	15.7244				192	15.3293			191.4	11.8831											118.986	0.6152	0.36409	0.564465	0.99804	0.52271	0.84888		118.973	4.58174	3.01167	2.5277	3.60022	4.73014
		193.4	0.941216			192	0.77961			191.4	0.638507			194.4	15.6821				193	15.2936			192.4	11.8408											119.593	0.6573	0.37638	0.521532	1.04822	0.49373	0.82671		119.58	4.62104	3.12861	2.5296	3.54201	4.79904
		194.4	0.963643			193	0.786366			192.4	0.665771			195.4	15.6612				194	15.2624			193.4	11.8958											120.201	0.64446	0.37749	0.579018	1.05589	0.50995	0.87324		120.187	4.51934	3.04662	2.63697	3.54339	4.84314
		195.4	0.938017			194	0.796297			193.4	0.653524			196.4	15.6107				195	15.1916			194.4	11.8384											120.808	0.60122	0.37614	0.536936	1.05212	0.51692	0.90654		120.795	4.65204	3.02272	2.48121	3.57029	4.92624
		196.4	0.935373			195	0.78296			194.4	0.651016			197.4	15.6648				196	15.2473			195.4	11.799											121.415	0.61401	0.38438	0.532852	1.06643	0.49763	0.85274		121.402	4.58814	2.97408	2.57054	3.62667	5.01644
		197.4	0.951829			196	0.77976			195.4	0.652259			198.4	15.5903				197	15.2459			196.4	11.6865											122.022	0.63765	0.39107	0.616782	1.07419	0.54056	0.88917		122.009	4.64404	3.01669	2.51254	3.57683	5.15004
		198.4	0.93944			197	0.772947			196.4	0.636981			199.4	15.6241				198	15.2158			197.4	11.6454											122.629	0.68024	0.40686	0.600818	1.01056	0.50668	0.894		122.616	4.68944	2.98095	2.45758	3.57259	5.03244
		199.4	0.932719			198	0.765922			197.4	0.632763			200.4	15.7501				199	15.184			198.4	11.605											123.236	0.62042	0.3862	0.627115	1.02533	0.52763	0.92937		123.223	4.68064	2.98464	2.43734	3.59097	4.96814
		200.4	0.944143			199	0.76245			198.4	0.642208			201.4	15.6942				200	15.1059			199.4	11.7579											123.843	0.64574	0.36664	0.586543	1.08101	0.55393	0.89705		123.83	4.77964	2.89015	2.49968	3.62729	5.16954
		201.4	0.94305			200	0.778873			199.4	0.654107			202.4	15.6958				201	15.1719			200.4	11.7857											124.45	0.63972	0.36045	0.614292	1.05912	0.58094	0.91546		124.437	4.76804	3.0273	2.47003	3.6041	5.33394
		202.4	0.940791			201	0.800118			200.4	0.660619			203.4	15.7299				202	15.1696			201.4	11.7334											125.057	0.61189	0.43535	0.589862	1.06648	0.59591	0.90651		125.044	4.54964	2.95871	2.42411	3.61341	5.29364
		203.4	0.965135			202	0.827097			201.4	0.658236			204.4	15.6764				203	15.1486			202.4	11.6678											125.664	0.59141	0.42332	0.604944	1.00173	0.61226	0.95095		125.651	4.65724	2.98131	2.51729	3.50766	5.21794
		204.4	0.964707			203	0.787614			202.4	0.667239			205.4	15.6875				204	15.1444			203.4	11.7024											126.271	0.62587	0.37582	0.56637	0.96106	0.6436	0.91533		126.258	4.62874	2.93885	2.44841	3.58961	5.20304
		205.4	0.960917			204	0.811965			203.4	0.652283			206.4	15.6813				205	15.1252			204.4	11.6288											126.878	0.6238	0.40641	0.560751	0.98139	0.74202	0.85443		126.865	4.52924	2.92553	2.35698	3.534	5.30014
		206.4	0.960302			205	0.810141			204.4	0.657537			207.4	15.7274				206	15.0809			205.4	11.57											127.485	0.68681	0.40399	0.567761	0.9483	0.69484	0.87407		127.472	4.53274	2.8897	2.44584	3.52812	5.26104
		207.4	0.961996			206	0.7913			205.4	0.660251			208.4	15.7491				207	15.0471			206.4	11.5366											128.092	0.67208	0.45344	0.582731	0.93282	0.66553	0.83871		128.079	4.52054	3.00552	2.43193	3.58515	5.47314
		208.4	0.954221			207	0.791845			206.4	0.663837			209.4	15.7489				208	15.064			207.4	11.6514											128.7	0.72176	0.46083	0.60498	0.94754	0.64357	0.79494		128.686	4.54114	2.91106	2.42982	3.64124	5.41914
		209.4	0.964259			208	0.810031			207.4	0.675749			210.4	15.7542				209	15.0057			208.4	11.6461											129.307	0.65107	0.47388	0.574486	0.92214	0.64245	0.83208		129.293	4.61894	3.06897	2.39107	3.55368	5.39004
		210.4	0.960636			209	0.791416			208.4	0.671364			211.4	15.7534				210	15.0428			209.4	11.6372											129.914	0.68784	0.4445	0.56073	0.97754	0.61984	0.83793		129.9	4.61014	2.96936	2.46631	3.54467	5.42734
		211.4	0.974793			210	0.79305			209.4	0.682652			212.4	15.7813				211	14.9763			210.4	11.55											130.521	0.72982	0.42036	0.532782	0.86838	0.64081	0.78958		130.507	4.54934	3.11356	2.35068	3.5566	5.63524
		212.4	0.971438			211	0.775819			210.4	0.685693			213.4	15.8812				212	14.9452			211.4	11.595											131.128	0.71195	0.44168	0.564793	0.95219	0.64011	0.81789		131.114	4.62414	3.11101	2.45569	3.49732	5.62344
		213.4	0.957481			212	0.784859			211.4	0.695732			214.4	15.8403				213	14.9553			212.4	11.5806											131.735	0.72991	0.45044	0.545468	0.90581	0.63384	0.77803		131.721	4.70804	3.13705	2.47842	3.4403	5.62194
		214.4	0.964721			213	0.793887			212.4	0.6844			215.4	15.8113				214	14.9063			213.4	11.4793											132.342	0.71063	0.44199	0.537261	0.90541	0.61804	0.84188		132.328	4.59504	3.1381	2.43519	3.45448	5.61844
		215.4	0.958442			214	0.803818			213.4	0.681433			216.4	15.8123				215	14.8589			214.4	11.5288											132.949	0.7141	0.43514	0.551894	0.95347	0.54941	0.86663		132.935	4.77734	3.03668	2.52409	3.49739	5.77574
		216.4	0.962145			215	0.810412			214.4	0.68119			217.4	15.7864				216	14.8557			215.4	11.4573											133.556	0.66635	0.4439	0.593639	0.97926	0.57478	0.82651		133.542	4.82074	2.98385	2.51755	3.39221	5.73274
		217.4	0.958286			216	0.785512			215.4	0.649986			218.4	15.8161				217	14.8356			216.4	11.497											134.163	0.71754	0.44144	0.585978	0.97942	0.57919	0.76104		134.149	4.81684	3.13466	2.68555	3.40165	5.81044
		218.4	0.984646			217	0.787918			216.4	0.671968			219.4	15.8003				218	14.8508			217.4	11.5229											134.77	0.72158	0.41719	0.553115	0.95149	0.58992	0.82082		134.756	4.84734	3.14314	2.57003	3.47081	5.83754
		219.4	0.956191			218	0.810019			217.4	0.673161			220.4	15.8116				219	14.8165			218.4	11.5389											135.377	0.70026	0.41344	0.58506	0.97599	0.59355	0.85737		135.363	4.86164	3.18516	2.54775	3.5363	5.93814
		220.4	0.966853			219	0.791335			218.4	0.667147			221.4	15.8271				220	14.7934			219.4	11.4996											135.984	0.69985	0.41603	0.54993	0.97436	0.58412	0.81543		135.97	4.68414	3.27499	2.58672	3.45038	6.02764
		221.4	0.976472			220	0.767852			219.4	0.664391			222.4	15.8323				221	14.7766			220.4	11.5025											136.592	0.68408	0.42863	0.61726	0.96903	0.54927	0.84023		136.577	4.63784	3.22826	2.53866	3.50026	5.88334
		222.4	0.96629			221	0.794287			220.4	0.665923			223.4	15.7956				222	14.726			221.4	11.4232											137.199	0.68265	0.44798	0.562475	0.9849	0.60524	0.85204		137.184	4.61204	3.10622	2.62462	3.522	5.84284
		223.4	0.959477			222	0.79025			221.4	0.672961			224.4	15.8735				223	14.6992			222.4	11.4979											137.806	0.79584	0.44315	0.59704	1.05024	0.5664	0.75746		137.791	4.55804	3.23512	2.62843	3.45027	5.74674
		224.4	0.953004			223	0.774015			222.4	0.662311			225.4	15.8658				224	14.6994			223.4	11.3753											138.413	0.73592	0.4383	0.640685	1.05236	0.56003	0.80073		138.398	4.35424	3.18256	2.63389	3.41819	5.62014
		225.4	0.947821			224	0.771507			223.4	0.663817			226.4	15.8515				225	14.6093			224.4	11.3607											139.02	0.72538	0.45412	0.611181	1.13664	0.57383	0.7639		139.005	4.35504	3.07445	2.70013	3.49123	5.54144
		226.4	0.959514			225	0.773302			224.4	0.641505			227.4	15.813				226	14.6315			225.4	11.2874											139.627	0.73873	0.4364	0.621746	1.157	0.59101	0.73147		139.612	4.38344	3.078	2.67146	3.39385	5.60014
		227.4	0.947474			226	0.76349			225.4	0.651581			228.4	15.7854				227	14.6523			226.4	11.3601											140.234	0.76082	0.4578	0.656627	1.07454	0.57544	0.76875		140.219	4.22994	3.04377	2.73921	3.47769	5.63784
		228.4	0.924829			227	0.750937			226.4	0.659827			229.4	15.8094				228	14.6427			227.4	11.337											140.841	0.75079	0.46762	0.664519	1.09473	0.60998	0.75336		140.826	4.28214	3.13326	2.76281	3.3873	5.64254
		229.4	0.948087			228	0.753534			227.4	0.643738			230.4	15.7722				229	14.6337			228.4	11.2335											141.448	0.73997	0.45293	0.667977	1.09242	0.63122	0.71852		141.433	4.36734	3.15703	2.82962	3.51179	5.60714
		230.4	0.969884			229	0.756775			228.4	0.655831			231.4	15.7433				230	14.6088			229.4	11.2831											142.055	0.75783	0.46879	0.646507	1.04456	0.62771	0.72324		142.04	4.23234	3.03665	2.80157	3.56331	5.67294
		231.4	0.967811			230	0.748826			229.4	0.652306			232.4	15.689				231	14.5622			230.4	11.2447											142.662	0.70976	0.44239	0.583998	1.08515	0.64822	0.68518		142.647	4.29964	3.14016	2.83559	3.4963	5.72224
		232.4	0.95887			231	0.761809			230.4	0.651206			233.4	15.6439				232	14.5788			231.4	11.2959											143.269	0.73799	0.45602	0.645286	1.04726	0.6891	0.73235		143.254	4.31104	3.08368	2.82052	3.50264	5.72194
		233.4	0.952668			232	0.768108			231.4	0.655006			234.4	15.6791				233	14.6017			232.4	11.2174											143.876	0.69015	0.44826	0.622604	1.06277	0.75178	0.73392		143.861	4.33724	3.05515	2.88144	3.51476	5.75384
		234.4	0.937697			233	0.782925			232.4	0.65361			235.4	15.6383				234	14.5851			233.4	11.2607											144.483	0.75402	0.48713	0.598436	0.99867	0.69285	0.71959		144.468	4.35744	3.07967	2.80449	3.49975	5.76424
		235.4	0.937458			234	0.794009			233.4	0.672125			236.4	15.7				235	14.5701			234.4	11.2254											145.091	0.75775	0.4738	0.622109	1.11945	0.66529	0.79216		145.075	4.41324	3.06027	2.86633	3.42911	5.75674
		236.4	0.934753			235	0.781988			234.4	0.659318			237.4	15.7169				236	14.5903			235.4	11.17											145.698	0.76153	0.45539	0.628441	1.04319	0.65176	0.78197		145.682	4.42984	3.11497	2.7957	3.53313	5.71764
		237.4	0.930362			236	0.778221			235.4	0.659579			238.6	15.6827				237	14.6139			236.4	11.1535											146.305	0.80936	0.48969	0.597905	1.13234	0.62054	0.76792		146.289	4.28184	3.09417	2.83782	3.48248	5.74434
		238.6	0.935099			237	0.791465			236.4	0.666347			239.6	15.6936				238	14.5749			237.4	11.0964											146.912	0.77125	0.47606	0.599802	1.12057	0.59051	0.72277		146.896	4.41594	2.96601	2.87362	3.51555	5.84994
		239.6	0.967781			238	0.810981			237.4	0.657913			240.6	15.7039				239	14.5695			238.4	11.146											147.519	0.77043	0.50575	0.585002	1.1319	0.62031	0.72233		147.503	4.43794	3.13098	2.91377	3.49968	5.79934
		240.6	0.944162			239	0.794107			238.4	0.658596			241.6	15.739				240	14.5436			239.4	11.1056											148.126	0.72036	0.52408	0.639378	1.15424	0.64628	0.77192		148.11	4.42874	3.12017	2.93316	3.52944	5.95644
		241.6	0.9303			240	0.81462			239.4	0.663165			242.6	15.7248				241	14.4911			240.4	11.0714											148.733	0.77645	0.49356	0.596056	1.09423	0.62263	0.76321		148.717	4.45464	3.04995	2.88118	3.55497	5.98834
		242.6	0.949764			241	0.816036			240.4	0.647451			243.6	15.7617				242	14.446			241.4	11.093											149.34	0.78698	0.52595	0.569956	1.06251	0.66575	0.74445		149.324	4.57284	3.14071	2.90008	3.43894	6.04334
		243.6	0.943434			242	0.808232			241.4	0.662393			244.6	15.7077				243	14.4388			242.4	10.998											149.947	0.80127	0.50319	0.593896	1.08234	0.60539	0.73024		149.931	4.46954	3.12887	2.94544	3.4806	5.90434
		244.6	0.937676			243	0.799143			242.4	0.65725			245.6	15.7536				244	14.4458			243.4	11.0192											150.554	0.8118	0.53889	0.581892	1.05449	0.62606	0.72854		150.538	4.56504	3.09631	2.94608	3.65418	6.10464
		245.6	0.941128			244	0.793434			243.4	0.657893			246.6	15.7865				245	14.4245			244.4	11.0045											151.161	0.79422	0.54238	0.526182	1.06332	0.62542	0.72888		151.145	4.66504	3.10127	2.91985	3.584	6.02234
		246.6	0.945137			245	0.828212			244.4	0.652632			247.6	15.7713				246	14.3369			245.4	11.0406											151.768	0.81386	0.54079	0.575714	1.00423	0.65725	0.76907		151.752	4.66134	3.08351	2.94339	3.58685	6.01004
		247.6	0.957836			246	0.813979			245.4	0.653628			248.6	15.764				247	14.3485			246.4	10.9625											152.375	0.83676	0.50456	0.547909	0.96653	0.64973	0.68997		152.359	4.62854	2.98513	2.96689	3.6662	5.86364
		248.6	0.954951			247	0.820225			246.4	0.653144			249.6	15.6586				248	14.3501			247.4	10.9663											152.982	0.80437	0.54506	0.573894	0.95953	0.61578	0.71173		152.966	4.71814	3.06936	2.97739	3.55129	5.86634
		249.6	0.963203			248	0.796896			247.4	0.664145			250.6	15.6924				249	14.2814			248.4	11.0166											153.59	0.78081	0.54417	0.584277	0.95361	0.66013	0.74965		153.573	4.72834	3.00868	2.9035	3.59468	6.02854
		250.6	0.960979			249	0.776064			248.4	0.679651			251.6	15.689				250	14.2486			249.4	10.9551											154.197	0.84786	0.53181	0.563478	0.96283	0.67921	0.74597		154.18	4.61214	3.07011	2.93478	3.55017	5.97394
		251.6	0.947775			250	0.756459			249.4	0.664812			252.6	15.7469				251	14.2072			250.4	11.002											154.804	0.83341	0.5864	0.612426	0.95554	0.64302	0.72843		154.787	4.58734	2.91586	2.98024	3.51194	6.20784
		252.6	0.959766			251	0.768363			250.4	0.676979			253.6	15.7487				252	14.161			251.4	10.9949											155.411	0.7813	0.6077	0.575663	0.94221	0.64748	0.71262		155.394	4.63094	2.96428	3.0148	3.51991	6.27834
		253.6	0.943515			252	0.751532			251.4	0.670379			254.6	15.7384				253	14.1378			252.4	10.9398											156.018	0.84655	0.58216	0.548178	0.97226	0.64844	0.76403		156.001	4.52104	2.86217	2.97017	3.55298	6.36284
		254.6	0.963538			253	0.713061			252.4	0.656521			255.6	15.8012				254	14.1463			253.4	10.9554											156.625	0.81559	0.56546	0.535396	0.96857	0.66884	0.73881		156.608	4.49604	2.9344	2.93988	3.55222	6.52364
		255.6	0.961925			254	0.72415			253.4	0.650848			256.6	15.7443				255	14.1431			254.4	10.9309											157.232	0.77399	0.51852	0.545518	0.94205	0.62836	0.67834		157.215	4.41634	2.86244	2.96012	3.55404	6.69524
		256.6	0.947917			255	0.725733			254.4	0.656053			257.6	15.6935				256	14.1085			255.4	10.9792											157.839	0.82989	0.5867	0.591155	0.96932	0.655	0.70047		157.822	4.43124	2.82339	2.93818	3.62332	6.73684
		257.6	0.960709			256	0.747457			255.4	0.689971			258.6	15.7239				257	14.1074			256.4	10.9744											158.446	0.83237	0.55831	0.589361	0.98883	0.65447	0.67617		158.429	4.50214	2.93775	2.94224	3.69607	6.92204
		258.6	0.959628			257	0.737297			256.4	0.661948			259.6	15.7082				258	14.087			257.4	10.9225											159.053	0.80576	0.61447	0.62042	0.99386	0.65998	0.67939		159.036	4.38794	2.9141	2.87032	3.73376	6.99354
		259.6	0.943042			258	0.744996			257.4	0.662961			260.6	15.7533				259	14.0869			258.4	10.8722											159.66	0.84575	0.59161	0.631417	1.02512	0.64259	0.67871		159.643	4.46984	2.85017	2.85418	3.71098	6.99414
		260.6	0.938542			259	0.7191			258.4	0.666069			261.6	15.7706				260	14.0576			259.4	10.9053											160.267	0.79352	0.63078	0.598998	1.0597	0.61389	0.71715		160.25	4.42434	2.86315	2.89583	3.74211	6.90744
		261.6	0.952196			260	0.701185			259.4	0.646197			262.6	15.7632				261	14.0114			260.4	10.8904											160.874	0.83249	0.65087	0.592706	1.03549	0.64372	0.6788		160.857	4.49024	2.87397	2.90928	3.86973	6.75474
		262.6	0.9642			261	0.709468			260.4	0.656076			263.6	15.7421				262	14.0052			261.4	10.8002											161.482	0.80117	0.6056	0.614861	1.05084	0.63057	0.70175		161.464	4.58804	2.91949	2.88479	3.79997	6.73364
		263.6	0.96323			262	0.720797			261.4	0.650662			264.6	15.7474				263	13.9953			262.4	10.7378											162.089	0.81165	0.65209	0.652316	1.0692	0.66991	0.69452		162.071	4.63524	2.93787	2.80857	3.80499	6.85384
		264.6	0.954995			263	0.700174			262.4	0.659346			265.6	15.7149				264	14.0041			263.4	10.767											162.696	0.79421	0.63357	0.651162	1.09635	0.66415	0.72166		162.678	4.57294	2.9125	2.90872	3.86018	6.88224
		265.6	0.940829			264	0.700166			263.4	0.651487			266.6	15.7192				265	14.0248			264.4	10.8295											163.303	0.81795	0.67824	0.655858	1.04562	0.60003	0.76291		163.285	4.73894	2.88852	2.92055	3.83551	6.93524
		266.6	0.970948			265	0.727509			264.4	0.655531			267.6	15.6953				266	13.946			265.4	10.7205											163.91	0.83409	0.66131	0.60951	1.06453	0.62528	0.7109		163.892	4.69444	2.9078	3.01531	3.83903	7.01504
		267.6	0.954182			266	0.716868			265.4	0.649858			268.6	15.725				267	13.9665			266.4	10.7222											164.517	0.7307	0.64715	0.64429	1.09383	0.63479	0.67743		164.499	4.74804	2.97639	2.95738	3.88047	7.21644
		268.6	0.944304			267	0.727401			266.4	0.646677			269.6	15.7392				268	14.0137			267.4	10.7281											165.124	0.77977	0.62285	0.670522	1.05423	0.62532	0.69204		165.106	4.66474	2.97283	3.03405	4.06344	7.14464
		269.6	0.940886			268	0.723308			267.4	0.66163			270.6	15.7747				269	14.0173			268.4	10.7487											165.731	0.80074	0.63868	0.662228	1.06316	0.63977	0.70483		165.713	4.73574	3.01951	3.03345	3.99172	7.18964
		270.6	0.947614			269	0.714782			268.4	0.660909			271.6	15.6652				270	14.0625			269.4	10.5902											166.338	0.80957	0.63419	0.667907	1.04691	0.63445	0.66775		166.32	4.63514	3.04091	3.01656	4.05238	7.39274
		271.6	0.972241			270	0.696016			269.4	0.651455			272.6	15.6856				271	14.0535			270.4	10.6588											166.945	0.80789	0.64943	0.654709	1.01181	0.63661	0.69336		166.927	4.58104	3.0665	3.15957	4.11488	7.42154
		272.6	0.95874			271	0.68056			270.4	0.647441			273.6	15.6496				272	14.0107			271.4	10.5466											167.552	0.81456	0.65174	0.650847	1.05129	0.62794	0.67944		167.534	4.73784	3.05998	3.09302	3.94936	7.68724
		273.6	0.954895			272	0.674235			271.4	0.659218			274.6	15.598				273	13.9941			272.4	10.5881											168.159	0.7956	0.68156	0.684417	1.04078	0.61926	0.65754		168.141	4.63424	3.03843	3.14503	4.14723	7.74344
		274.6	0.961993			273	0.695425			272.4	0.674958			275.6	15.6631				274	14.029			273.4	10.6131											168.766	0.77019	0.6588	0.682555	1.03837	0.5857	0.67622		168.748	4.62204	3.055	3.25006	4.1026	7.59004
		275.6	0.972323			274	0.7006			273.4	0.669448			276.6	15.6662				275	14.0767			274.4	10.6749											169.373	0.73449	0.72318	0.713552	1.02098	0.57346	0.66787		169.355	4.75744	3.10628	3.1417	4.11916	7.89444
		276.6	0.97125			275	0.702197			274.4	0.675593			277.6	15.6787				276	14.0082			275.4	10.6684											169.981	0.8062	0.72191	0.727555	1.02295	0.57282	0.70123		169.962	4.83894	3.01299	3.13302	4.25627	8.06324
		277.6	0.960896			276	0.713394			275.4	0.673936			278.6	15.6196				277	14.0072			276.4	10.6375											170.588	0.77903	0.67472	0.703578	1.06259	0.57071	0.69023		170.569	4.95184	3.07793	3.19074	4.24353	8.02234
		278.6	0.955061			277	0.723941			276.4	0.665552			279.6	15.6257				278	14.0137			277.4	10.605											171.195	0.75893	0.70399	0.704404	1.09443	0.55112	0.68892		171.176	4.98174	3.0797	3.21841	4.25476	7.91374
		279.6	0.945004			278	0.737194			277.4	0.648011			280.6	15.6739				279	13.999			278.4	10.6391											171.802	0.80493	0.72234	0.733632	1.0766	0.57591	0.69879		171.783	5.01914	3.07754	3.30131	4.28459	7.95734
		280.6	0.952182			279	0.74045			278.4	0.65646			281.6	15.6338				280	14.0053			279.4	10.6101											172.409	0.8033	0.73388	0.724929	1.09863	0.5803	0.7523		172.39	5.05014	3.14302	3.30587	4.26577	7.89454
		281.6	0.939103			280	0.725111			279.4	0.671529			282.6	15.658				281	13.9904			280.4	10.5271											173.016	0.82768	0.72054	0.78372	1.06638	0.59204	0.69655		172.997	5.02884	3.22987	3.44531	4.2554	7.98304
		282.6	0.958282			281	0.759112			280.4	0.660869			283.6	15.7152				282	13.9833			281.4	10.4353											173.623	0.83043	0.75073	0.775013	1.0587	0.60859	0.67759		173.604	5.07444	3.22886	3.41196	4.19029	8.13314
		283.6	0.962886			282	0.742571			281.4	0.65653			284.6	15.6994				283	13.9837			282.4	10.4524											174.23	0.84436	0.7734	0.753395	1.05556	0.56103	0.69666		174.211	5.02264	3.17618	3.49603	4.32642	8.27154
		284.6	0.954745			283	0.732208			282.4	0.653431			285.6	15.6981				284	13.9424			283.4	10.454											174.837	0.93539	0.79224	0.759937	1.07994	0.56085	0.71013		174.818	5.15694	3.33321	3.51711	4.35797	8.35494
		285.6	0.937027			284	0.743249			283.4	0.652582			286.6	15.6917				285	13.9218			284.4	10.2198											175.444	0.80149	0.82691	0.743678	1.13993	0.60736	0.73831		175.425	5.02124	3.30571	3.5871	4.44279	8.12394
		286.6	0.953614			285	0.722352			284.4	0.656333			287.6	15.6945				286	13.916			285.4	10.2607											176.051	0.80179	0.8331	0.730992	1.12823	0.5653	0.7061		176.032	5.12424	3.24198	3.68906	4.47041	8.30444
		287.6	0.95284			286	0.732258			285.4	0.648616			288.6	15.6998				287	13.869			286.4	10.3547											176.658	0.79142	0.8166	0.7498	1.05271	0.5811	0.72724		176.639	5.23364	3.31889	3.72372	4.53988	8.28314
		288.6	0.958885			287	0.754962			286.4	0.654215			289.6	15.7465				288	13.8536			287.4	10.3641											177.265	0.80094	0.85022	0.779442	1.07582	0.60559	0.707		177.246	5.28284	3.23203	3.75899	4.56867	8.32224
		289.6	0.944636			288	0.777979			287.4	0.664297			290.6	15.7389				289	13.8597			288.4	10.4663											177.873	0.77874	0.84901	0.840153	1.03342	0.60983	0.67292		177.853	5.34654	3.26875	3.67325	4.45815	8.47234
		290.6	0.959429			289	0.733788			288.4	0.652885			291.6	15.6964				290	13.7902			289.4	10.3942											178.48	0.77064	0.88108	0.827472	1.01828	0.63898	0.69741		178.46	5.47354	3.32174	3.9025	4.46615	8.44434
		291.6	0.964186			290	0.752483			289.4	0.662731			292.6	15.7649				291	13.794			290.4	10.4395											179.087	0.82275	0.93886	0.773913	1.00979	0.65122	0.72048		179.067	5.55314	3.34218	3.9059	4.41999	8.43654
		292.6	0.963836			291	0.764015			290.4	0.654627			293.6	15.7451				292	13.8561			291.4	10.4197											179.694	0.81672	0.9159	0.80493	1.01616	0.67994	0.72738		179.674	5.46384	3.3143	3.93539	4.4625	8.51694
		293.6	0.953591			292	0.718482			291.4	0.639284			294.6	15.7342				293	13.7777			292.4	10.3754											180.301	0.8223	0.92813	0.826122	1.032	0.64609	0.71175		180.281	5.59534	3.30111	3.90164	4.39955	8.71124
		294.6	0.954692			293	0.746917			292.4	0.63997			295.6	15.7593				294	13.7734			293.4	10.4062											180.908	0.77916	0.98377	0.898765	1.09601	0.61602	0.73341		180.888	5.68424	3.32415	3.83749	4.42102	8.95084
		295.6	0.976415			294	0.7249			293.4	0.661412			296.6	15.7278				295	13.7481			294.4	10.4808											181.515	0.8168	0.98197	0.847211	1.05767	0.62056	0.69116		181.495	5.65434	3.38931	3.9514	4.41443	9.25724
		296.6	0.957218			295	0.702843			294.4	0.65062			297.6	15.717				296	13.6983			295.4	10.4263											182.122	0.78347	0.98662	0.861036	1.04789	0.64706	0.74278		182.102	5.77384	3.28404	4.02551	4.49274	9.39384
		297.6	0.947792			296	0.715538			295.4	0.64309			298.6	15.7113				297	13.6745			296.4	10.5257											182.729	0.80435	1.01118	0.908462	1.1152	0.62818	0.67156		182.709	5.75264	3.26849	4.1336	4.4483	9.48694
		298.6	0.950541			297	0.709378			296.4	0.659892			299.6	15.6834				298	13.6859			297.4	10.4974											183.336	0.8016	0.98209	0.891405	1.10378	0.63731	0.75567		183.316	5.76094	3.1831	4.25493	4.50814	9.49304
		299.6	0.945114			298	0.729459			297.4	0.651604			300.6	15.6989				299	13.6884			298.4	10.4878											183.943	0.83406	0.99978	0.904168	1.09565	0.65429	0.72878		183.923	5.87554	3.24532	4.23604	4.54902	9.57594
		300.6	0.938676			299	0.705903			298.4	0.630487			301.6	15.7375				300	13.6807			299.4	10.4376											184.55	0.83686	0.9824	0.924921	1.11286	0.69103	0.72724		184.53	5.80104	3.24893	4.35923	4.56433	9.51134
		301.6	0.951764			300	0.699869			299.4	0.640877			302.6	15.7419				301	13.6873			300.4	10.4006											185.157	0.83889	1.03294	0.89869	1.12165	0.65391	0.73253		185.137	5.83754	3.23703	4.55733	4.56508	9.50154
		302.6	0.940646			301	0.708143			300.4	0.651041			303.6	15.7207				302	13.6915			301.4	10.3534											185.764	0.89632	1.09874	0.880069	1.14489	0.63147	0.76464		185.744	5.97064	3.41654	4.50033	4.49058	9.61354
		303.6	0.945451			302	0.709308			301.4	0.651316			304.6	15.7379				303	13.6758			302.8	10.3299											186.372	0.87111	1.07935	0.893355	1.17995	0.65204	0.74644		186.351	5.97734	3.29202	4.57586	4.58913	9.48194
		304.6	0.959452			303	0.695374			302.8	0.670788			305.6	15.6965				304	13.6806			303.8	10.388											186.979	0.86024	1.08525	0.877005	1.10612	0.64125	0.78544		186.958	6.12754	3.33823	4.6663	4.64087	9.53194
		305.6	0.948			304	0.694026			303.8	0.667855			306.6	15.6757				305	13.6639			304.8	10.4332											187.586	0.90056	1.12214	0.921001	1.09877	0.63819	0.80617		187.565	6.32474	3.32232	4.69008	4.68529	9.50234
		306.6	0.952044			305	0.688291			304.8	0.660525			307.6	15.6262				306	13.6821			305.8	10.4485											188.193	0.86658	1.11373	0.909117	1.10125	0.65112	0.7904		188.172	6.30284	3.18748	4.83719	4.58915	9.73534
		307.6	0.939033			306	0.693367			305.8	0.656437			308.6	15.6176				307	13.671			306.8	10.4482											188.8	0.84955	1.18081	0.863632	1.13505	0.62379	0.74795		188.779	6.38904	3.27807	4.94663	4.61555	9.88754
		308.6	0.955903			307	0.706552			306.8	0.663906			309.6	15.5856				308	13.6732			307.8	10.4415											189.407	0.87553	1.1492	0.940341	1.14517	0.66234	0.77442		189.386	6.51414	3.23354	4.96058	4.60073	10.1315
		309.6	0.925104			308	0.700415			307.8	0.651759			310.6	15.6282				309	13.6242			308.8	10.4513											190.014	0.86298	1.18686	0.937168	1.15599	0.68193	0.7438		189.993	6.61974	3.29278	5.05588	4.63525	10.4084
		310.6	0.939185			309	0.680877			308.8	0.668099			311.6	15.5139				310	13.5746			309.8	10.3287											190.621	0.86285	1.21259	0.977498	1.21437	0.67517	0.80366		190.6	6.68724	3.27711	5.17152	4.65343	10.621
		311.6	0.929494			310	0.666992			309.8	0.654368			312.6	15.5807				311	13.5107			310.8	10.2751											191.228	0.89028	1.20518	0.936344	1.19522	0.7042	0.75897		191.207	6.79164	3.34129	5.11938	4.66699	10.5099
		312.6	0.922983			311	0.675259			310.8	0.64537			313.6	15.6448				312	13.4974			311.8	10.202											191.835	0.86177	1.27759	0.98791	1.17115	0.6808	0.77123		191.814	6.75364	3.31271	5.19975	4.70384	10.4482
		313.6	0.929407			312	0.676766			311.8	0.628082			314.6	15.6191				313	13.5524			312.8	10.1925											192.442	0.92967	1.31259	0.984016	1.14735	0.6794	0.77692		192.421	6.87084	3.25928	5.35175	4.6846	10.2618
		314.6	0.942981			313	0.704048			312.8	0.644516			315.6	15.6245				314	13.5697			313.8	10.1771											193.049	0.95571	1.39968	1.02991	1.19749	0.68645	0.79945		193.028	6.98944	3.25843	5.31706	4.68896	10.498
		315.6	0.921277			314	0.668282			313.8	0.633291			316.6	15.6618				315	13.5556			314.8	10.0572											193.656	0.95018	1.38772	1.01928	1.18726	0.68619	0.78355		193.635	7.09104	3.28998	5.42828	4.81595	10.6913
		316.6	0.930581			315	0.682018			314.8	0.635137			317.6	15.6359				316	13.5254			315.8	10.0886											194.263	0.9328	1.48485	0.98975	1.13838	0.6923	0.81222		194.242	7.16064	3.33441	5.39991	4.82697	10.7934
		317.6	0.93358			316	0.689157			315.8	0.650489			318.6	15.7105				317	13.5059			316.8	9.97986											194.871	0.94335	1.38913	1.02833	1.21631	0.73237	0.80158		194.849	7.18024	3.37187	5.48725	4.7646	11.1283
		318.6	0.92779			317	0.708002			316.8	0.64771			319.6	15.6881				318	13.5202			317.8	10.0483											195.478	1.01206	1.4125	0.956945	1.18393	0.7369	0.8452		195.456	7.30884	3.46439	5.44464	4.77754	11.2879
		319.6	0.923258			318	0.702463			317.8	0.63398			320.6	15.7051				319	13.498			318.8	10.0511											196.085	0.96616	1.57243	1.023	1.18561	0.69211	0.87064		196.063	7.28444	3.48423	5.40151	4.80976	11.3405
		320.6	0.941281			319	0.712013			318.8	0.659967			321.6	15.7214				320	13.4576			319.8	10.0094											196.692	0.96079	1.57824	1.02858	1.24133	0.73573	0.86502		196.67	7.30154	3.48537	5.28232	4.85774	11.4463
		321.6	0.935413			320	0.699803			319.8	0.63765			322.6	15.7748				321	13.4522			320.8	10.0332											197.299	1.00966	1.51179	1.02877	1.21954	0.773	0.87554		197.277	7.30534	3.5924	5.36986	4.9597	11.0956
		322.6	0.957486			321	0.669771			320.8	0.639878			323.6	15.781				322	13.4696			321.8	9.98866											197.906	1.03782	1.59896	1.02378	1.23726	0.79202	0.88002		197.884	7.42204	3.53478	5.41377	4.95543	11.1224
		323.6	0.959939			322	0.65297			321.8	0.631871			324.6	15.8244				323	13.4548			322.8	9.95036											198.513	1.06044	1.64961	1.04363	1.26695	0.85682	0.96448		198.491	7.47814	3.73182	5.30689	4.92088	11.2455
		324.6	0.971028			323	0.654135			322.8	0.633839			325.6	15.8298				324	13.4874			323.8	9.85185											199.12	1.09817	1.63493	1.04437	1.25578	0.94169	0.92915		199.098	7.47264	3.69293	5.33332	5.04698	11.1968
		325.6	0.97503			324	0.665525			323.8	0.633057			326.6	15.8831				325	13.4728			324.8	9.90196											199.727	1.13811	1.66453	1.03266	1.32809	0.94876	0.90307		199.705	7.44104	3.83539	5.25221	5.13905	11.2298
		326.6	0.962941			325	0.702498			324.8	0.635077			327.6	15.8123				326	13.465			325.8	9.90393											200.334	1.15255	1.70443	1.10516	1.38525	1.01995	0.93534		200.312	7.27624	3.95231	5.29898	5.28475	11.4384
		327.6	0.95633			326	0.661802			325.8	0.644101			328.6	15.8814				327	13.4235			326.8	9.89219											200.941	1.16577	1.75112	1.05197	1.41114	1.02416	0.92379		200.919	7.51794	3.82614	5.39122	5.32857	11.2916
		328.6	0.948105			327	0.676067			326.8	0.640787			329.6	15.9021				328	13.4447			327.8	9.93609											201.548	1.20833	1.89929	1.10043	1.44248	1.00118	0.9788		201.527	7.55954	3.77987	5.46327	5.38422	11.1904
		329.6	0.96943			328	0.695005			327.8	0.631695			330.6	15.8423				329	13.4535			328.8	9.99416											202.155	1.23257	1.83073	1.05511	1.4305	1.02514	1.04244		202.134	7.54804	3.76715	5.6518	5.2821	11.4869
		330.6	0.972987			329	0.707883			328.8	0.64586			331.6	15.7651				330	13.4713			329.8	9.91717											202.763	1.22235	1.8737	1.04964	1.47715	1.02793	1.07101		202.741	7.60704	3.87394	5.70669	5.439	11.3085
		331.6	0.957717			330	0.68744			329.8	0.621304			332.6	15.7201				331	13.4429			330.8	9.94989											203.37	1.32134	1.93447	1.0435	1.49711	1.06603	1.063		203.348	7.67584	3.80597	5.67438	5.42226	11.2676
		332.6	0.953134			331	0.673035			330.8	0.633176			333.6	15.6461				332	13.4326			331.8	9.8618											203.977	1.29322	1.95006	1.00392	1.58691	1.04933	1.14876		203.955	7.58494	3.89117	5.85159	5.37236	11.0142
		333.6	0.952117			332	0.654916			331.8	0.639424			334.6	15.7204				333	13.4528			332.8	9.94916											204.584	1.24962	2.08062	1.0439	1.68672	1.01753	1.20218		204.562	7.61954	3.7968	5.94529	5.47778	10.9458
		334.6	0.950756			333	0.653945			332.8	0.642467			335.6	15.7851				334	13.4178			333.8	9.84497											205.191	1.31774	2.15013	1.12146	1.61003	0.94866	1.18527		205.169	7.72644	3.81514	6.02019	5.50002	10.8166
		335.6	0.950921			334	0.662367			333.8	0.656406			336.6	15.8084				335	13.4143			334.8	9.8752											205.798	1.34673	2.16261	1.13965	1.65594	0.97992	1.19546		205.776	7.73684	3.93889	6.00573	5.48679	10.5048
		336.6	0.958959			335	0.670231			334.8	0.661883			337.6	15.7912				336	13.4092			335.8	9.80658											206.405	1.31895	2.08794	1.05981	1.60847	0.94086	1.21335		206.383	7.94864	3.9093	6.14592	5.40186	10.2107
		337.6	0.955302			336	0.651954			335.8	0.654636			338.6	15.7712				337	13.3808			336.8	9.93245											207.012	1.3454	2.12083	1.05976	1.62891	0.84882	1.26806		206.99	8.00324	3.96945	6.22548	5.51763	10.2281
		338.6	0.95207			337	0.665126			336.8	0.661979			339.6	15.7563				338	13.3817			337.8	9.99616											207.619	1.38258	2.2532	1.01077	1.76459	0.85837	1.26021		207.597	8.11034	4.01968	6.36203	5.45259	10.2339
		339.6	0.947668			338	0.665657			337.8	0.650214			340.6	15.6987				339	13.3534			338.8	9.96265											208.226	1.42634	2.12263	0.977277	1.66335	0.82476	1.27785		208.204	8.27764	4.08058	6.28712	5.51025	10.1895
		340.6	0.945134			339	0.679715			338.8	0.638719			341.6	15.7569				340	13.3482			339.8	9.91658											208.833	1.45186	2.19575	0.851653	1.7728	0.83688	1.29934		208.811	8.38124	4.21936	6.33768	5.43542	10.1632
		341.6	0.927666			340	0.684354			339.8	0.656557			342.6	15.7793				341	13.3463			340.8	9.87072											209.44	1.53944	2.20701	0.82483	1.87387	0.91751	1.39244		209.418	8.37024	4.24347	6.25187	5.4253	10.1039
		342.6	0.945222			341	0.688997			340.8	0.64873			343.6	15.8681				342	13.3519			341.8	9.81606											210.047	1.60086	2.30681	0.835652	1.82715	0.90372	1.45864		210.025	8.59804	4.10961	6.30035	5.43795	10.1779
		343.6	0.953065			342	0.693208			341.8	0.642081			344.6	15.8365				343	13.339			342.8	9.79096											210.654	1.67598	2.32098	0.85391	1.87678	0.90375	1.45233		210.632	8.97334	4.19347	6.37065	5.46555	10.1531
		344.6	0.95212			343	0.684144			342.8	0.637371			345.6	15.8238				344	13.2593			343.8	9.82679											211.262	1.65291	2.29807	0.868304	1.91018	0.89243	1.43101		211.239	9.25804	4.25176	6.43204	5.36153	10.0775
		345.6	0.944626			344	0.674577			343.8	0.653994			346.6	15.8197				345	13.2926			344.8	9.76926											211.869	1.66262	2.34364	0.853297	1.93128	0.86629	1.51307		211.846	9.41714	4.20621	6.55774	5.39875	10.0897
		346.6	0.945432			345	0.694021			344.8	0.651866			347.6	15.7968				346	13.2499			345.8	9.7609											212.476	1.70628	2.3164	0.851073	1.91097	0.8512	1.58938		212.453	9.63794	4.27271	6.5311	5.319	9.67554
		347.6	0.945487			346	0.692891			345.8	0.645654			348.6	15.8429				347	13.1816			346.8	9.70831											213.083	1.81304	2.35462	0.823203	1.95551	0.83097	1.69239		213.06	9.75914	4.24611	6.50927	5.37688	9.38104
		348.6	0.959831			347	0.6588			346.8	0.647618			349.6	15.851				348	13.1883			347.8	9.82461											213.69	1.87194	2.3541	0.822042	2.01909	0.81715	1.69667		213.667	10.029	4.31655	6.5444	5.26584	9.52834
		349.6	0.957829			348	0.665664			347.8	0.662834			350.6	15.8185				349	13.2014			348.8	9.71682											214.297	1.94615	2.32126	0.823464	2.00108	0.85367	1.74095		214.274	10.0276	4.32616	6.76863	5.35444	9.38374
		350.6	0.954544			349	0.674774			348.8	0.631356			351.6	15.8027				350	13.2245			349.8	9.74795											214.904	1.95546	2.31397	0.845075	2.12879	0.8487	1.70515		214.881	9.80474	4.36864	6.81217	5.48966	9.35454
		351.6	0.940065			350	0.683156			349.8	0.606906			352.6	15.8814				351	13.2146			350.8	9.72332											215.511	1.93497	2.38908	0.841595	2.19145	0.88242	1.63107		215.488	9.86804	4.4194	6.84152	5.45319	9.27954
		352.6	0.958546			351	0.658247			350.8	0.61531			353.6	15.8821				352	13.2375			351.8	9.73059											216.118	1.9556	2.25343	0.853652	2.22225	0.86613	1.65013		216.095	10.1466	4.52252	6.72184	5.6649	9.20854
		353.6	0.957596			352	0.680954			351.8	0.630264			354.6	15.9394				353	13.2325			352.8	9.7525											216.725	1.93366	2.33069	0.856437	2.34691	0.87094	1.55806		216.702	10.2189	4.50437	6.51157	5.746	9.38314
		354.6	0.959666			353	0.686653			352.8	0.633933			355.6	15.9465				354	13.2274			353.8	9.74133											217.332	2.09784	2.3524	0.843505	2.18356	0.86064	1.55852		217.309	10.4671	4.64561	6.50106	5.67594	9.11324
		355.6	0.970811			354	0.698156			353.8	0.6354			356.6	15.9577				355	13.2289			354.8	9.72272											217.939	2.14145	2.30709	0.843272	2.19647	0.9007	1.50494		217.916	10.3287	4.58508	6.3037	5.79307	9.10114
		356.6	0.96163			355	0.662963			354.8	0.629863			357.6	15.9855				356	13.2073			355.8	9.76081											218.546	2.09675	2.28303	0.86768	2.27721	0.91021	1.44834		218.523	10.2459	4.58603	6.17025	5.68498	8.64014
		357.6	0.961727			356	0.703235			355.8	0.641131			358.6	16.0106				357	13.2181			356.8	9.8204											219.154	2.18099	2.30727	0.802755	2.27467	0.96775	1.50584		219.13	10.3063	4.45719	5.97652	5.56336	8.18094
		358.6	0.969159			357	0.692088			356.8	0.644008			359.6	15.923				358	13.1998			357.8	9.7802											219.761	2.23772	2.23486	0.803483	2.3582	0.95314	1.62807		219.737	10.2074	4.60331	6.02709	5.67643	7.86474
		359.6	0.952386			358	0.668433			357.8	0.648982			360.6	15.8723				359	13.1681			358.8	9.82033											220.368	2.26139	2.31764	0.805604	2.46838	0.973	1.56231		220.344	9.97554	4.62313	6.24271	5.75885	7.85484
		360.6	0.968315			359	0.659696			358.8	0.659506			361.6	15.8832				360	13.1705			359.8	9.79749											220.975	2.32562	2.26801	0.752195	2.51054	0.98451	1.53968		220.951	9.88124	4.59929	6.22712	5.70052	7.81444
		361.6	0.943205			360	0.675358			359.8	0.642789			362.6	15.8118				361	13.1364			360.8	9.80892											221.582	2.30103	2.11804	0.761676	2.55227	0.99824	1.546		221.558	9.92364	4.68575	6.40803	5.88747	7.64234
		362.6	0.945646			361	0.672964			360.8	0.661481			363.6	15.7697				362	13.1768			361.8	9.71312											222.189	2.33282	2.12506	0.758798	2.61195	1.0083	1.59233		222.165	9.71774	4.69917	6.31105	5.89767	7.32574
		363.6	0.951727			362	0.651018			361.8	0.644682			364.6	15.7382				363	13.1509			362.8	9.77873											222.796	2.33602	1.92678	0.746043	2.65332	0.99304	1.50174		222.772	9.66294	4.77497	6.26552	5.75387	7.31054
		364.6	0.943947			363	0.659715			362.8	0.664308			365.6	15.8268				364	13.1676			363.8	9.851											223.403	2.16762	1.90045	0.794101	2.58569	1.01037	1.52746		223.379	9.62984	4.89292	6.20422	5.88382	7.26464
		365.6	0.940082			364	0.693448			363.8	0.664684			366.6	15.763				365	13.2066			364.8	9.76208											224.01	2.16454	1.96189	0.824336	2.63736	0.97822	1.54462		223.986	9.55314	4.89911	5.91733	5.84992	7.04144
		366.6	0.941991			365	0.701085			364.8	0.679938			367.6	15.6847				366	13.1296			365.8	9.75482											224.617	2.11617	1.99444	0.8623	2.62947	1.02408	1.51021		224.593	9.46024	4.94487	5.49035	5.77962	6.90824
		367.6	0.928991			366	0.694346			365.8	0.688879			368.6	15.6601				367	13.1177			366.8	9.77313											225.224	2.11431	1.90749	0.771662	2.77926	1.08552	1.56364		225.2	9.30474	4.9508	5.2186	5.85315	6.79544
		368.6	0.939144			367	0.708052			366.8	0.672755			369.6	15.6786				368	13.1087			367.8	9.76588											225.831	2.16756	1.87561	0.806062	2.77789	1.06559	1.58878		225.807	9.36434	4.9502	5.21211	5.83431	6.39364
		369.6	0.9255			368	0.710175			367.8	0.656061			370.6	15.7403				369	13.1109			368.8	9.73159											226.438	2.21362	1.79022	0.738963	2.82254	1.11384	1.58545		226.414	9.22074	4.90282	5.211	5.77879	6.13564
		370.6	0.93704			369	0.710144			368.8	0.663231			371.6	15.7252				370	13.1081			369.8	9.72238											227.045	2.36299	1.70833	0.787452	2.79184	1.19826	1.58762		227.021	9.12994	4.98492	5.05709	5.84683	5.96544
		371.6	0.932033			370	0.735654			369.8	0.65055			372.6	15.7706				371	13.1053			370.8	9.72408											227.653	2.52032	1.63468	0.79548	2.78984	1.19903	1.655		227.628	8.72684	4.99116	5.05075	5.73269	5.66954
		372.6	0.951747			371	0.717178			370.8	0.649583			373.6	15.8105				372	13.0648			371.8	9.70864											228.26	2.51253	1.54411	0.780288	2.76325	1.25756	1.74064		228.235	8.48944	5.05338	5.06401	5.24858	5.46494
		373.6	0.931219			372	0.75027			371.8	0.664362			374.6	15.7484				373	13.1148			372.8	9.56494											228.867	2.57141	1.46022	0.766389	2.6981	1.24799	1.73691		228.842	8.30514	5.22191	4.85783	5.07755	5.23744
		374.6	0.944421			373	0.746162			372.8	0.653299			375.6	15.7988				374	13.0896			373.8	9.61654											229.474	2.64301	1.43721	0.793098	2.65503	1.22492	1.69436		229.449	8.00714	5.25209	4.81276	5.02948	5.11834
		375.6	0.958281			374	0.753667			373.8	0.645707			376.6	15.8375				375	13.1293			374.8	9.51748											230.081	2.51506	1.43546	0.783389	2.62855	1.2261	1.68855		230.056	7.95904	5.32337	4.65429	4.93752	5.01244
		376.6	0.946424			375	0.758619			374.8	0.642754			377.6	15.848				376	13.1004			375.8	9.48402											230.688	2.60069	1.37366	0.800979	2.63384	1.19713	1.63517		230.663	7.82224	5.37395	4.52198	4.94459	4.81424
		377.6	0.950186			376	0.749876			375.8	0.668236			378.6	15.8034				377	13.0465			376.8	9.51164											231.295	2.56487	1.38513	0.816034	2.65888	1.2193	1.60178		231.27	7.45574	5.35396	4.35503	4.81952	4.74544
		378.6	0.947836			377	0.71861			376.8	0.674011			379.6	15.7596				378	13.0333			377.8	9.50626											231.902	2.51552	1.33501	0.865053	2.58071	1.15364	1.54855		231.877	7.30444	5.34992	4.19043	4.84351	4.68334
		379.6	0.946962			378	0.683576			377.8	0.660975			380.6	15.7656				379	13.0366			378.8	9.43971											232.509	2.43096	1.27187	0.890879	2.46531	1.1807	1.49774		232.484	7.16944	5.32749	3.98225	4.77521	4.47314
		380.6	0.95497			379	0.687709			378.8	0.650451			381.6	15.7449				380	13.0664			379.8	9.47075											233.116	2.44354	1.28079			1.2144	1.59877		233.091	7.22774	5.39076	3.81926	4.73178	4.16564
		381.6	0.954447			380	0.666274			379.8	0.652899			382.6	15.6768				381	13.0878			380.8	9.43906											233.723	2.26048	1.28005			1.28348	1.576		233.698	7.21684	5.3218	3.77562	4.50603	3.88424
		382.6	0.942729			381	0.661228			380.8	0.65613			383.6	15.7789				382	13.0478			381.8	9.50588											234.33	2.17269	1.30649			1.22283	1.57532		234.305	7.20324	5.29643	3.60274	4.64479	3.60024
		383.6	0.941726			382	0.680439			381.8	0.658599			384.6	15.7597				383	13.0432			382.8	9.46657											234.937	2.0889	1.29943			1.24518	1.55115		234.912	7.23344	5.20384	3.5949	4.65156	3.39484
		384.6	0.962108			383	0.669978			382.8	0.650568			385.6	15.8062				384	13.0794			383.8	9.43617											235.544	1.91969	1.3358			1.23857	1.55157		235.519	7.35384	5.31359	3.52054	4.65106	3.05324
		385.6	0.936915			384	0.690831			383.8	0.658356			386.6	15.8146				385	13.021			384.8	9.38096											236.152	1.88943	1.24495			1.2046	1.54732		236.126	7.30864	5.18522	3.3676	4.70332	2.84474
		386.6	0.948148			385	0.687054			384.8	0.647602			387.6	15.7656				386	12.9715			385.8	9.45373											236.759	1.87357	1.20807			1.21565	1.58345		236.733	7.23724	5.29176	3.38077	4.62001	2.63014
		387.6	0.939942			386	0.695189			385.8	0.645401			388.6	15.7605				387	12.9691			386.8	9.46499											237.366	1.94886	1.21813			1.24982	1.63271		237.34	7.17604	5.36976	3.32154	4.50248	2.30804
		388.6	0.947464			387	0.687072			386.8	0.655327			389.6	15.8082				388	12.947			387.8	9.42804											237.973	1.90159	1.19524			1.23741	1.63541		237.947	7.01114	5.3914	3.26304	4.31915	2.01064
		389.6	0.937674			388	0.687884			387.8	0.652714			390.6	15.8263				389	12.9315			388.8	9.39981											238.58	1.90468	1.24884			1.26705	1.63466		238.554	6.82124	5.34364	3.12896	4.33505	1.65264
		390.6	0.94141			389	0.678641			388.8	0.672332			391.6	15.9199				390	12.8943			389.8	9.40688											239.187	1.89039	1.28399			1.19571	1.679		239.161	6.72014	5.31357	2.93929	4.28847	1.44544
		391.6	0.957177			390	0.679341			389.8	0.672023			392.6	15.8296				391	12.8882			390.8	9.36563											239.794	2.05339	1.2197			1.17417	1.56019		239.768	6.45374	5.32758	2.87311	4.16941	1.27054
		392.6	0.944963			391	0.697456			390.8	0.667286			393.6	15.8798				392	12.8839			391.8	9.32687											240.401	1.94739	1.23617			1.15519	1.58928		240.375	6.32154	5.30072	2.91305	4.14845	1.10944
		393.6	0.974522			392	0.699369			391.8	0.659324			394.6	15.9025				393	12.8903			392.8	9.44465											241.008	1.95115	1.23741			1.11565	1.56764		240.982	6.14904	5.27697	2.89494	4.0544	0.98974
		394.6	0.968822			393	0.708417			392.8	0.663193			395.6	15.8886				394	12.9405			393.8	9.3763											241.615	1.91108	1.18621			1.13289	1.58703		241.589	6.07974	5.24413	2.78006	3.90755	0.81764
		395.6	0.963054			394	0.707433			393.8	0.665773			396.6	15.8492				395	12.9691			394.8	9.36479											242.222	1.98925	1.12561			1.15869	1.69871		242.196	6.03124	5.26038	2.79888	3.87389	0.71744
		396.6	0.973026			395	0.70707			394.8	0.674164			397.6	15.8719				396	12.9363			395.8	9.39189											242.829	1.98334	1.13835			1.1855	1.66442		242.803	6.00804	5.4235	2.72137	3.75468	0.66984
		397.6	0.95126			396	0.696364			395.8	0.669886			398.6	15.8662				397	12.8919			396.8	9.38169											243.436	1.87351	1.11414			1.10289	1.66563		243.41	5.98624	5.35306	2.66645	3.57603	0.65254
		398.6	0.980134			397	0.673934			396.8	0.67874			399.6	15.7804				398	12.8931			397.8	9.35641											244.044	1.82824	1.11785			1.00899	1.59854		244.017	6.07144	5.46228	2.60571	3.4739	0.63094
		399.6	0.950805			398	0.684099			397.8	0.661951			400.6	15.7688				399	12.9388			398.8	9.41342											244.651	1.81595	1.17711			1.05072	1.54886		244.624	6.11174	5.5102	2.69276	3.3859	0.50094
		400.6	0.95023			399	0.669971			398.8	0.670445			401.6	15.7994				400	12.8619			399.8	9.30429											245.258	1.81064	1.20295			1.08256	1.43643		245.231	6.04854	5.53655	2.67914	3.38383	0.45314
		401.6	0.9612			400	0.679995			399.8	0.651794			402.6	15.8151				401	12.8596			400.8	9.33326											245.865	1.7841	1.21611			1.02971	1.40682		245.838	5.99134	5.56436	2.65827	3.33205	0.42784
		402.6	0.949191			401	0.672836			400.8	0.67866			403.6	15.8978				402	12.8585			401.8	9.28743											246.472	1.72788	1.23788			1.05666	1.37253		246.445	5.82774	5.62461	2.62258	3.28228	0.44064
		403.6	0.956706			402	0.704775			401.8	0.682982			404.6	15.9185				403	12.8785			402.8	9.41783											247.079	1.82885	1.19675			1.01864	1.31077		247.052	5.64014	5.42114	2.56591	3.25624	0.45414
		404.6	0.957266			403	0.711418			402.8	0.680591			405.6	15.9174				404	12.902			403.8	9.34181											247.686	1.82368	1.15835			0.96799	1.33959		247.659	5.44824	5.4322	2.61607	3.15673	0.45454
		405.6	0.948054			404	0.664738			403.8	0.679657			406.6	15.8514				405	12.8475			404.8	9.33015											248.293	1.89643	1.08638			0.98628	1.33002		248.266	5.28134	5.36746	2.54914	3.16437	0.36814
		406.6	0.953941			405	0.652266			404.8	0.676942			407.6	15.8684				406	12.8521			405.8	9.32918											248.9	1.83743	0.96656			0.92182	1.2384		248.873	5.10744	5.33788	2.45007	3.09843	0.29974
		407.6	0.961482			406	0.66135			405.8	0.680252			408.6	15.8386				407	12.8228			406.8	9.30262											249.507	1.84452	1.01232			0.88143	1.15091		249.48	4.91844	5.32085	2.45008	3.0429	0.22194
		408.6	0.944326			407	0.658877			406.8	0.682442			409.6	15.8551				408	12.8151			407.8	9.26465											250.114	1.70594	1.08184			0.93366	1.17895		250.087	4.80324	5.23844	2.38648	2.93588	0.13384
		409.6	0.942232			408	0.660249			407.8	0.654045			410.6	15.7809				409	12.7727			408.8	9.22845											250.721	1.74876	1.0179			0.99682	1.11796		250.694	4.78884	5.08	2.32908	2.97058	0.07424
		410.6	0.941464			409	0.657986			408.8	0.651432			411.6	15.7772				410	12.7627			409.8	9.17445											251.328	1.71035	0.94149			0.92392	1.08844		251.301	4.57644	5.1436	2.36452	2.93067	0.04054
		411.6	0.941473			410	0.674703			409.8	0.662464			412.6	15.7625				411	12.7621			410.8	9.17937											251.935	1.6535	0.86579			0.95091	0.96203		251.908	4.54504	5.14227	2.4184	2.88117	0.02904
		412.6	0.942253			411	0.679256			410.8	0.632261			413.6	15.6794				412	12.7986			411.8	9.15928											252.543	1.58919	0.91646			0.97011	0.95874		252.515	4.54444	4.95272	2.36114	2.80487	0.02574
		413.6	0.928577			412	0.662704			411.8	0.644097			414.6	15.6811				413	12.7634			412.8	9.10573											253.15	1.50278	0.90206			0.95864	0.89813		253.122	4.48914	4.84502	2.42487	2.82788	0.04124
		414.6	0.943813			413	0.674908			412.8	0.620397			415.6	15.6971				414	12.7717			413.8	9.10507											253.757	1.38544	0.89668			0.99028	0.9151		253.729	4.27254	4.62998	2.30785	2.65881	0.02454
		415.6	0.956966			414	0.672658			413.8	0.64031			416.6	15.7829				415	12.8156			414.8	9.05996											254.364	1.34987	0.85501			0.98495	0.90102		254.336	4.12054	4.48175	2.14981	2.52683	0.02024
		416.6	0.949392			415	0.659665			414.8	0.630833			417.6	15.7431				416	12.7714			415.8	9.05595											254.971	1.3843	0.84287			0.96687	0.91302		254.943	4.03494	4.39883	2.10335	2.37159	0.00954
		417.6	0.944103			416	0.664381			415.8	0.644959			418.6	15.7762				417	12.7812			416.8	9.13181											255.578	1.43645	0.8586			0.99153	0.92558		255.55	3.94354	4.31046	2.09909	2.31031	0.02024
		418.6	0.929263			417	0.664525			416.8	0.661468			419.6	15.8092				418	12.7707			417.8	9.0506											256.185	1.33746	0.79895			0.95406	0.90502		256.157	3.74554	4.1343	2.01347	2.25309	0.01884
		419.6	0.944439			418	0.699537			417.8	0.637717			420.6	15.7518				419	12.7943			418.8	9.0179											256.792	1.29124	0.73568			0.86252	0.90118		256.764	3.50094	4.22411	2.1056	2.20456	0.01804
		420.6	0.934233			419	0.671664			418.8	0.658163			421.6	15.8018				420	12.8074			419.8	9.01604											257.399	1.28313	0.72773			0.80724	0.89619		257.371	3.12774	4.30548	2.10517	2.17664	0.00654
		421.6	0.946362			420	0.672932			419.8	0.677091			422.6	15.8439				421	12.727			420.8	8.90947											258.006	1.2194	0.67818			0.77186	0.88501		257.978	2.83284	4.22566	2.02347	2.16518	0.02154
		422.6	0.950771			421	0.666389			420.8	0.658226			423.6	15.9145				422	12.6848			421.8	9.03368											258.613	1.16447	0.67254			0.7533	0.90179		258.585	2.42994	4.12828	1.96859	2.09397	0.01214
		423.6	0.938148			422	0.685006			421.8	0.658053			424.6	15.977				423	12.7123			422.8	9.00202											259.22	1.09916	0.62435			0.75075	0.85588		259.192	1.94934	4.1411	1.94995	1.95051	0.02034
		424.6	0.948446			423	0.666491			422.8	0.64219			425.6	15.9654				424	12.6607			423.8	9.05038											259.827	1.12356	0.6384			0.76964	0.82276		259.799	1.63294	3.84962	1.84535	1.75207	0.00454
		425.6	0.967387			424	0.672603			423.8	0.667192			426.6	15.9498				425	12.6322			424.8	9.01588											260.434	1.12098	0.62216			0.76469	0.74927		260.406	1.29514	3.80208	1.78071	1.64901	0.01284
		426.6	0.986539			425	0.692294			424.8	0.669142			427.6	15.9665				426	12.6382			425.8	9.08228											261.042	1.1169	0.55253			0.76939	0.77235		261.013	1.14124	3.48859	1.79141	1.58736	0.01844
		427.6	0.957425			426	0.677908			425.8	0.651451			428.6	15.9983				427	12.6134			426.8	9.03181											261.649	1.07113	0.536			0.73863	0.74678		261.62	1.04464	3.34375	1.73342	1.47571	0.01454
		428.6	0.982577			427	0.668437			426.8	0.648175			429.6	16.0425				428	12.6028			427.8	9.04518											262.256	0.94293	0.51005			0.73203	0.77867		262.227	0.96774	3.19202	1.75168	1.36437	0.00954
		429.6	0.98405			428	0.67973			427.8	0.647714			430.6	16.0032				429	12.6317			428.8	9.01953											262.863	0.92402	0.57336			0.71141	0.76007		262.834	0.81974	2.99793	1.74271	1.29792	0.01204
		430.6	0.964672			429	0.675692			428.8	0.644048			431.6	16.0514				430	12.6122			429.8	9.03824											263.47	0.87471	0.61708			0.76274	0.71341		263.441	0.75024	2.72186	1.66412	1.19302	0.01864
		431.6	0.989221			430	0.693739			429.8	0.655519			432.6	15.9966				431	12.5809			430.8	8.95148											264.077	0.83918	0.62445			0.72301	0.6826		264.048	0.68354	2.4971	1.72608	1.14869	0.01644
		432.6	0.967528			431	0.689115			430.8	0.65706			433.6	15.9699				432	12.6437			431.8	8.88744											264.684	0.91587	0.60309			0.68974	0.65406		264.655	0.53904	2.39273	1.74792	1.10694	0.01034
		433.6	0.954708			432	0.689573			431.8	0.662646			434.6	15.9753				433	12.6108			432.8	8.91775											265.291	0.86748	0.57174			0.64833	0.69839		265.262	0.58364	2.23114	1.74231	1.06207	0.01824
		434.6	0.938898			433	0.693396			432.8	0.664468			435.6	15.9655				434	12.5633			433.8	8.87663											265.898	0.86699	0.51711			0.65408	0.70572		265.869	0.49914	2.11463	1.67001	0.9726	0.01254
		435.6	0.965247			434	0.698957			433.8	0.66951			436.6	15.9427				435	12.5968			434.8	8.95311											266.505	0.90083	0.44576			0.61769	0.6727		266.476	0.46404	1.92167	1.5961	0.92048	0.01404
		436.6	0.940604			435	0.685421			434.8	0.670268			437.6	15.9477				436	12.5731			435.8	8.91395											267.112	0.90532	0.44082			0.56296	0.64658		267.083	0.49874	1.86124	1.46379	0.85265	0.01354
		437.6	0.956887			436	0.698693			435.8	0.662813			438.6	15.9215				437	12.561			436.8	8.97469											267.719	0.84134	0.43699			0.51833	0.61885		267.69	0.36354	1.72741	1.35728	0.83669	0.00444
		438.6	0.965987			437	0.688645			436.8	0.67277			439.6	15.8873				438	12.5091			437.8	8.94201											268.326	0.83988	0.38932			0.43983	0.60502		268.297	0.30994	1.66909	1.37973	0.8234	0.01034
		439.6	0.962494			438	0.705415			437.8	0.674819			440.6	15.8268				439	12.5377			438.8	8.95797											268.934	0.86444	0.34037			0.40929	0.60256		268.904	0.31904	1.47608	1.35163	0.80529	0.00944
		440.6	0.967706			439	0.678686			438.8	0.688454			441.6	15.805				440	12.5598			439.8	8.94422											269.541	0.86603	0.28096			0.35896	0.54821		269.511	0.32294	1.30685	1.32245	0.73479	0.01224
		441.6	0.959865			440	0.714992			439.8	0.673781			442.6	15.7653				441	12.5678			440.8	8.88077											270.148	0.90947	0.2606			0.36779	0.52323		270.118	0.27014	1.19871	1.36969	0.68064	0.01114
		442.6	0.952957			441	0.713221			440.8	0.662806			443.6	15.6644				442	12.5023			441.8	8.88565											270.755	0.85183	0.25946			0.34497	0.51351		270.725	0.27244	1.16621	1.36649	0.66095	0.01134
		443.6	0.945303			442	0.690013			441.8	0.663655			444.6	15.662				443	12.5127			442.8	8.94491											271.362	0.72109	0.22529			0.35404	0.47076		271.332	0.24214	1.06214	1.22585	0.66717	0.00964
		444.6	0.940863			443	0.677646			442.8	0.659836			445.6	15.6805				444	12.5434			443.8	8.88211											271.969	0.69013	0.22017			0.3391	0.4657		271.939	0.18884	1.02166	1.17189	0.68701	0.02014
		445.6	0.944571			444	0.693259			443.8	0.650559			446.6	15.7392				445	12.5444			444.8	8.94675											272.576	0.67333	0.21352			0.32992	0.46879		272.546	0.19104	1.02183	1.045	0.65012	0.00604
		446.6	0.951334			445	0.682418			444.8	0.648117			447.6	15.6557				446	12.5272			445.8	8.93021											273.183	0.67349	0.16544			0.30966	0.42509		273.153	0.17354	1.0103	1.06943	0.56687	0.00414
		447.6	0.956174			446	0.695036			445.8	0.632925			448.6	15.6949				447	12.5438			446.4	8.91026											273.79	0.6277	0.15427			0.26331	0.43084		273.76	0.14874	0.9126	1.04231	0.47317	0.00994
		448.6	0.948085			447	0.689552			446.4	0.649833			449.6	15.6493				448	12.5276			447.4	8.88412											274.397	0.55665	0.1479			0.25304	0.41296		274.367	0.16284	0.91322	0.9673	0.39666	0.01104
		449.6	0.950736			448	0.721795			447.4	0.63959			450.6	15.739				449	12.5105			448.4	8.88585											275.004	0.45757	0.11843			0.18302	0.37326		274.974	0.12874	0.8901	0.93655	0.39872	0.01314
		450.6	0.965744			449	0.717814			448.4	0.663213			451.6	15.726				450	12.5326			449.4	8.78262											275.611	0.45268	0.11615			0.19489	0.36528		275.581	0.09124	0.89515	0.8476	0.36762	0.01494
		451.6	0.953375			450	0.72667			449.4	0.654089			452.6	15.8032				451	12.4882			450.4	8.76243											276.218	0.40445	0.10324			0.21159	0.32672		276.188	0.09544	0.81544	0.70677	0.32653	0.00874
		452.6	0.977602			451	0.714769			450.4	0.680279			453.6	15.7788				452	12.5266			451.4	8.79108											276.825	0.38287	0.1013			0.21288	0.30632		276.795	0.08234	0.76149	0.54005	0.28121	0.00604
		453.6	0.949504			452	0.686717			451.4	0.671289			454.6	15.7617				453	12.535			452.4	8.75481											277.433	0.33816	0.10295			0.22245	0.2804		277.402	0.08704	0.77012	0.53134	0.28886	-0.00266
		454.6	0.938359			453	0.704363			452.4	0.662492			455.6	15.7506				454	12.5117			453.4	8.69142											278.04	0.31966	0.07607			0.18721	0.27343		278.009	0.09044	0.71879	0.45837	0.25956	0.00804
		455.6	0.950221			454	0.703405			453.4	0.653862			456.6	15.7544				455	12.5087			454.4	8.68186											278.647	0.28703	0.04131			0.14405	0.21706		278.616	0.08374	0.66686	0.42109	0.24075	0.00994
		456.6	0.927101			455	0.676999			454.4	0.676912			457.6	15.8331				456	12.4773			455.4	8.72724											279.254	0.26922	0.03232			0.12677	0.23215		279.223	0.07344	0.68258	0.36818	0.24203	0.00564
		457.6	0.948636			456	0.677821			455.4	0.660961			458.6	15.8172				457	12.4727			456.4	8.71686											279.861	0.2689	0.02036			0.10312	0.22619		279.83	0.08124	0.59999	0.32759	0.22817	-0.00016
		458.6	0.967266			457	0.662083			456.4	0.653421			459.6	15.8386				458	12.4965			457.4	8.72878											280.468	0.25673	0.02104			0.10978	0.20789		280.438	0.06814	0.55979	0.31575	0.20642	0.00524
		459.6	0.965873			458	0.666238			457.4	0.664858			460.6	15.8768				459	12.4866			458.4	8.70414											281.075	0.23784	0.01715			0.09526	0.18742		281.044	0.08354	0.45255	0.30321	0.1941	0.00584
		460.6	0.95418			459	0.680235			458.4	0.656705			461.6	15.8897				460	12.4637			459.4	8.76187											281.682	0.2774	0.01878			0.09767	0.13672		281.652	0.08194	0.44083	0.27355	0.16478	0.00794
		461.6	0.957573			460	0.671853			459.4	0.663033			462.6	15.8583				461	12.4341			460.4	8.74456											282.289	0.23949	0.00815			0.10408	0.10377		282.259	0.07914	0.40207	0.26441	0.14798	0.00964
		462.6	0.951151			461	0.662578			460.4	0.663202			463.6	15.7778				462	12.4149			461.4	8.68161											282.896	0.21941	0.0148			0.08589	0.09062		282.866	0.07384	0.33174	0.23422	0.18196	0.00914
		463.6	0.951389			462	0.666898			461.4	0.631764			464.6	15.816				463	12.3653			462.4	8.62361											283.503	0.18863	0.01752			0.08054	0.08504		283.473	0.07634	0.35693	0.22058	0.15883	0.00404
		464.6	0.942015			463	0.671467			462.4	0.651225			465.6	15.7502				464	12.3616			463.4	8.64877											284.11	0.14799	0.00796			0.08515	0.07668		284.08	0.06804	0.2974	0.20817	0.17399	0.01344
		465.6	0.934827			464	0.658839			463.4	0.655301			466.6	15.7154				465	12.3498			464.4	8.6699											284.717	0.15681	0.01377			0.06475	0.05271		284.687	0.07334	0.25441	0.19544	0.12836	0.00424
		466.6	0.931677			465	0.703966			464.4	0.645716			467.6	15.8146				466	12.3427			465.4	8.67556											285.324	0.13632	0.01277			0.037	0.05143		285.294	0.06124	0.22877	0.18564	0.05865	0.00994
		467.6	0.950221			466	0.688891			465.4	0.648616			468.6	15.8345				467	12.2979			466.4	8.62814											285.932	0.12369	0.01101			0.02457	0.04985		285.901	0.06494	0.18508	0.17495	0.02508	0.00754
		468.6	0.949664			467	0.686187			466.4	0.636251			469.6	15.7478				468	12.2354			467.4	8.63366											286.539	0.10001	0.01166			0.01573	0.04449		286.508	0.07464	0.17478	0.14725	0.01303	0.00384
		469.6	0.93775			468	0.696357			467.4	0.623556			470.6	15.6713				469	12.2004			468.4	8.6727											287.146	0.0978	0.00578			0.02831	0.0272		287.115	0.06644	0.17837	0.16585	0.009	0.00454
		470.6	0.942524			469	0.680993			468.4	0.642462			471.6	15.7357				470	12.1766			469.4	8.67813											287.753	0.06749	0.00862			0.00744	0.02665		287.722	0.07334	0.17136	0.16069	0.01186	0.00584
		471.6	0.961213			470	0.699076			469.4	0.64482			472.6	15.7				471	12.2603			470.4	8.60499											288.36	0.05771	0.00843				0.02139		288.329	0.06724	0.15125	0.1374	0.01669	0.00664
		472.6	0.948711			471	0.69179			470.4	0.630545			473.6	15.7348				472	12.2578			471.4	8.58237											288.967	0.05335	0.01021				0.01155		288.936	0.06494	0.12975	0.12064	0.00598	0.00434
		473.6	0.956456			472	0.686907			471.4	0.624186			474.6	15.7519				473	12.2599			472.4	8.56854											289.574	0.05219	0.01205				0.01637		289.543	0.06614	0.12915	0.12485	0.00874	0.00244
		474.6	0.959557			473	0.680989			472.4	0.627051			475.6	15.7371				474	12.2322			473.4	8.47501											290.181	0.05133	0.01023				0.0151		290.15	0.06754	0.12422	0.11381	0.00129	0.00344
		475.6	0.949282			474	0.693493			473.4	0.637515			476.6	15.7969				475	12.2216			474.4	8.49461											290.788	0.06422	0.00994				0.01524		290.757	0.07634	0.10266	0.10334	0.00334	-0.00056
		476.6	0.948411			475	0.661427			474.4	0.622451			477.6	15.8123				476	12.2809			475.4	8.43052											291.395	0.06594	0.01277				0.00816		291.364	0.06254	0.07786	0.10433	0.00555	0.00804
		477.6	0.952724			476	0.676234			475.4	0.638451			478.6	15.8577				477	12.2324			476.4	8.40557											292.002	0.06514	-0.00021				0.01641		291.971	0.06614	0.08409	0.09734	0.00346	0.00054
		478.6	0.94802			477	0.676417			476.4	0.634823			479.6	15.7731				478	12.2634			477.4	8.36055											292.609	0.05486	0.01206				0.00804		292.578	0.06324	0.07613	0.09225	-0.00094	0.00294
		479.6	0.939259			478	0.681255			477.4	0.621499			480.6	15.7694				479	12.2812			478.4	8.3408											293.216	0.03931	0.00333				0.01299		293.185	0.05744	0.07566	0.08507	0.00853	4e-05
		480.6	0.946686			479	0.685134			478.4	0.629082			481.6	15.8444				480	12.2702			479.4	8.39153											293.824	0.02786	0.01351				0.01135		293.792	0.06664	0.06507	0.06793	0.00625	0.00054
		481.6	0.940682			480	0.658239			479.4	0.628002			482.6	15.8066				481	12.2316			480.4	8.32057											294.431	0.02325	0.00454				0.01299		294.399	0.06074	0.07706	0.06349	0.0049
		482.6	0.961721			481	0.683877			480.4	0.613251			483.6	15.8397				482	12.2795			481.4	8.3197											295.038	0.02307	0.01157				0.01113		295.006	0.07034	0.06877	0.05533	0.00612
		483.6	0.955937			482	0.686135			481.4	0.613039			484.6	15.8262				483	12.2846			482.4	8.37065											295.645	0.03829	0.01177				0.01199		295.613	0.06774	0.07494	0.05395	0.00743
		484.6	0.96616			483	0.688875			482.4	0.616989			485.6	15.7775				484	12.2869			483.4	8.39951											296.252	0.02958	0.00591				0.00676		296.22	0.06354	0.07923	0.05492	0.00673
		485.6	0.949646			484	0.687748			483.4	0.611846			486.6	15.7682				485	12.2279			484.4	8.49998											296.859	0.03096	0.00712				0.02058		296.827	0.05674	0.08376	0.05538	0.00208
		486.6	0.969376			485	0.683619			484.4	0.617891			487.6	15.7689				486	12.2415			485.4	8.42641											297.466	0.01986	0.00836				0.01357		297.434	0.06674	0.07165	0.05547	0.00337
		487.6	0.968721			486	0.699639			485.4	0.602104			488.6	15.8184				487	12.2673			486.4	8.40177											298.073	0.02139	0.00259				0.00941		298.041	0.05614	0.07816	0.04622	0.00529
		488.6	0.962157			487	0.714708			486.4	0.614147			489.6	15.9073				488	12.2653			487.4	8.39705											298.68	0.03439	0.00905				0.01153		298.648	0.06594	0.06845	0.05737	-0.00413
		489.6	0.93708			488	0.701222			487.4	0.616125			490.6	15.8277				489	12.2362			488.4	8.32765											299.287	0.03231	0.00581				0.01218		299.255	0.05634	0.07489	0.0556	0.00141
		490.6	0.955148			489	0.713911			488.4	0.633033			491.6	15.9104				490	12.2361			489.4	8.43287											299.894	0.02115	0.0111				0.00417		299.862	0.05294	0.06811	0.05569	0.00041
		491.6	0.961199			490	0.692178			489.4	0.623101			492.6	15.8474				491	12.2466			490.4	8.41694											300.501	0.02922	0.01333				0.01402		300.469	0.06244	0.07646	0.05538	-0.00289
		492.6	0.938371			491	0.679412			490.4	0.63233			493.6	15.8914				492	12.2375			491.4	8.46408											301.108	0.02308	0.0152				0.01024		301.076	0.05394	0.07193	0.05012	-0.00127
		493.6	0.943397			492	0.698698			491.4	0.642132			494.6	15.8397				493	12.2024			492.4	8.3557											301.715	0.02245	0.01044				0.00876		301.683	0.06494	0.06532	0.05092	-0.00053
		494.6	0.960793			493	0.690109			492.4	0.635354			495.6	15.8562				494	12.2117			493.4	8.36139											302.323	0.02112	0.00934				0.00497		302.29	0.05814	0.06735	0.05004	0.00442
		495.6	0.943047			494	0.711131			493.4	0.628147			496.6	15.832				495	12.2031			494.4	8.38385											302.93	0.02011	0.00615				0.00393		302.897	0.06884	0.06872	0.04912	-0.00065
		496.6	0.94411			495	0.679483			494.4	0.626856			497.6	15.8643				496	12.2635			495.4	8.40875											303.537	0.0248	0.00914				0.0074		303.504	0.05804	0.06233	0.047	0.00046
		497.6	0.95786			496	0.677417			495.4	0.629423			498.6	15.797				497	12.25			496.4	8.34837											304.144	0.02189	0.00694				0.002		304.111	0.06864	0.07726	0.04441	0.00311
		498.6	0.955126			497	0.689854			496.4	0.634892			499.6	15.8078				498	12.2643			497.4	8.30793											304.751	0.02707	0.01052				0.00511		304.718	0.06184	0.0659	0.04387	0.00718
		499.6	0.954729			498	0.683968			497.4	0.633062			500.6	15.8596				499	12.2198			498.4	8.36146											305.358	0.01945	0.01106				0.01594		305.325	0.06314	0.07106	0.05998
		500.6	0.966481			499	0.696988			498.4	0.629693			501.6	15.9127				500	12.249			499.4	8.29881											305.965	0.0241	0.0108				0.01425		305.932	0.06224	0.07964	0.04133
		501.6	0.972296			500	0.695004			499.4	0.6346			502.6	15.8955				501	12.2894			500.4	8.20895											306.572	0.02047	0.01183				0.00802		306.539	0.06664	0.08519	0.04897
		502.6	0.96958			501	0.723312			500.4	0.655227			503.6	15.8504				502	12.318			501.4	8.2069											307.179	0.0258	0.01031				0.00946		307.146	0.05904	0.07028	0.04677
		503.6	0.972511			502	0.705326			501.4	0.653568			504.6	15.8469				503	12.2852			502.4	8.09312											307.786	0.02577	0.00788				0.00551		307.753	0.05694	0.07894	0.05265
		504.6	0.96914			503	0.702014			502.4	0.647167			505.6	15.7964				504	12.2532			503.4	8.05233											308.393	0.02817	0.01093				0.00845		308.36	0.07004	0.07962	0.05108
		505.6	0.957495			504	0.674846			503.4	0.643804			506.6	15.8397				505	12.2683			504.4	8.06217											309	0.01866	0.0094				0.01094		308.967	0.06654	0.0769	0.05338
		506.6	0.960211			505	0.659114			504.4	0.641075			507.6	15.8801				506	12.2174			505.4	8.05115											309.607	0.02487	0.00802				0.00971		309.574	0.05734	0.06889	0.03916
		507.6	0.95469			506	0.649654			505.4	0.644398			508.6	15.8779				507	12.2593			506.4	7.94034											310.215	0.02205	0.00263				0.01168		310.181	0.06104	0.06294	0.05506
		508.6	0.950635			507	0.648239			506.4	0.636712			509.6	15.8627				508	12.2234			507.4	7.99253											310.822	0.01696	0.01203				0.01004		310.788	0.05974	0.07206	0.04936
		509.6	0.953582			508	0.680678			507.4	0.623236			510.6	15.8341				509	12.2168			508.4	8.04919											311.429	0.02683	0.00371				0.01049		311.395	0.06594	0.0735	0.04345
		510.6	0.962051			509	0.665923			508.4	0.599007			511.6	15.8248				510	12.2297			509.4	8.06469											312.036	0.03318	0.00772				0.00602		312.002	0.06314	0.06726	0.04964
		511.6	0.959089			510	0.664283			509.4	0.611696			512.6	15.8499				511	12.1984			510.4	8.16567											312.643	0.02594	4e-05				0.00762		312.609	0.06684	0.06722	0.05956
		512.6	0.968611			511	0.651764			510.4	0.606776			513.6	15.8601				512	12.1941			511.4	8.07195											313.25	0.01499	0.01684				0.00048		313.216	0.05514	0.08003	0.0439
		513.6	0.951319			512	0.659631			511.4	0.601598			514.6	15.8737				513	12.1409			512.4	8.02359											313.857	0.01588	0.00636				0.00566		313.823	0.05844	0.07305	0.0493
		514.6	0.958981			513	0.659224			512.4	0.607561			515.6	15.9272				514	12.1422			513.4	8.05199											314.464	0.02544	0.00795				0.0046		314.43	0.05874	0.06776	0.04344
		515.6	0.972537			514	0.654478			513.4	0.601432			516.6	15.9128				515	12.1262			514.4	7.96795											315.071	0.0219	0.00707				0.01051		315.037	0.06034	0.06442	0.05049
		516.6	0.982036			515	0.667362			514.4	0.620506			517.6	15.9159				516	12.1335			515.4	8.03304											315.678	0.01891	0.00903				0.00479		315.644	0.05834	0.06529	0.03993
		517.6	0.975889			516	0.666063			515.4	0.609649			518.6	15.9419				517	12.174			516.4	8.03477											316.285	0.02359	0.00761				0.01069		316.251	0.06174	0.06879	0.04666
		518.6	0.978924			517	0.668343			516.4	0.603754			519.6	15.9261				518	12.1736			517.4	8.03547											316.892	0.02747	0.00954				0.00247		316.858	0.05824	0.07867	0.05262
		519.6	0.963628			518	0.657992			517.4	0.61258			520.6	15.8638				519	12.1614			518.4	8.0386											317.499	0.02343	-0.00035				0.00028		317.465	0.06204	0.08287	0.05189
		520.6	0.956519			519	0.669061			518.4	0.601859			521.6	15.891				520	12.1631			519.4	7.94129											318.106	0.01578	0.00522				0.00316		318.072	0.05964	0.07382	0.04675
		521.6	0.967592			520	0.674858			519.4	0.608849			522.6	15.819				521	12.1555			520.4	8.09441											318.714	0.01585	0.00145				0.00664		318.679	0.05424	0.05887	0.04827
		522.6	0.970557			521	0.693658			520.4	0.624368			523.6	15.8542				522	12.1699			521.4	8.15756											319.321	0.02288	0.00402				0.00451		319.286	0.06324	0.07617	0.04904
		523.6	0.969337			522	0.675612			521.4	0.614526			524.6	15.8399				523	12.1996			522.4	8.21271											319.928	0.02549	0.00995				0.00566		319.893	0.06084	0.06517	0.0449
		524.6	0.968895			523	0.694632			522.4	0.611752			525.6	15.8061				524	12.2232			523.4	8.11563											320.535	0.01904	0.00821				0.00335		320.5	0.06564	0.06427	0.04512
		525.6	0.947097			524	0.674886			523.4	0.619268			526.6	15.7497				525	12.2			524.4	8.0902											321.142	0.02109	0.01035				0.00776		321.107	0.06274	0.07149	0.04522
		526.6	0.947593			525	0.682587			524.4	0.626012			527.6	15.7924				526	12.1475			525.4	8.03611											321.749	0.01579	0.00798				0.00623		321.714	0.06004	0.0769	0.04012
		527.6	0.95346			526	0.700161			525.4	0.619423			528.6	15.8212				527	12.1084			526.4	8.05627											322.356	0.02472	0.01187				0.00461		322.321	0.06374	0.06224	0.0358
		528.6	0.96302			527	0.678726			526.4	0.621665			529.6	15.7181				528	12.1388			527.4	8.03558											322.963	0.02029	0.01262				0.00026		322.928	0.05944	0.06583	0.0423
		529.6	0.953701			528	0.67354			527.4	0.642605			530.6	15.737				529	12.1401			528.4	8.06709											323.57	0.0248	-0.0004				0.00719		323.535	0.06174	0.07532	0.04308
		530.6	0.942041			529	0.6971			528.4	0.625152			531.6	15.716				530	12.1384			529.4	8.03673											324.177	0.01731	0.00691				0.00824		324.142	0.05374	0.07156	0.04651
		531.6	0.949763			530	0.688023			529.4	0.639787			532.6	15.7151				531	12.1337			530.4	8.08468											324.784		0.00681				-0.00065		324.749	0.05724	0.06855	0.0422
		532.6	0.934681			531	0.679581			530.4	0.655339			533.6	15.7928				532	12.1299			531.4	8.09548											325.391		0.00744				0.01335		325.356	0.05504	0.06227
		533.6	0.928695			532	0.670088			531.4	0.654172			534.6	15.6859				533	12.1909			532.4	8.08578											325.998		0.01284				0.00214		325.963	0.05314	0.07097
		534.6	0.929927			533	0.676383			532.4	0.662205			535.6	15.7087				534	12.178			533.4	8.11387											326.605		0.00474				0.00191		326.57	0.05204	0.06289
		535.6	0.945948			534	0.668145			533.4	0.664245			536.6	15.7353				535	12.1587			534.4	8.0898											327.213						0.01094		327.177	0.06114	0.06866
		536.6	0.94454			535	0.68141			534.4	0.663539			537.6	15.6831				536	12.1334			535.4	8.01094											327.82						0.00054		327.784	0.06244	0.06878
		537.6	0.940982			536	0.694196			535.4	0.663561			538.6	15.6314				537	12.0986			536.4	8.02977											328.427						0.00804		328.391		0.07009
		538.6	0.937859			537	0.698372			536.4	0.656775			539.6	15.657				538	12.12			537.4	8.03554											329.034						0.0007		328.998		0.06978
		539.6	0.94971			538	0.714742			537.4	0.658618			540.6	15.7035				539	12.1251			538.4	7.94968											329.641						0.00939		329.605		0.06866
		540.6	0.954938			539	0.706636			538.4	0.662843			541.6	15.6834				540	12.1572			539.4	7.84301											330.248						0.01012		330.212		0.07869
		541.6	0.947923			540	0.710673			539.4	0.647106			542.6	15.6866				541	12.1479			540.4	7.94636											330.855						0.00732		330.819		0.0752
		542.6	0.945671			541	0.705168			540.4	0.652269			543.6	15.6517				542	12.1369			541.4	7.92806											331.462						0.00963		331.426		0.07009
		543.6	0.957977			542	0.727975			541.4	0.670314			544.6	15.6292				543	12.1608			542.4	7.82077											332.069						0.00549		332.033		0.0593
		544.6	0.945136			543	0.709181			542.4	0.654477			545.6	15.6543				544	12.1168			543.4	7.77871											332.676						0.00279		332.64		0.06528
		545.6	0.956367			544	0.713661			543.4	0.683855			546.6	15.6729				545	12.1149			544.4	7.88014											333.283						0.00603		333.247		0.07391
		546.6	0.96151			545	0.711047			544.4	0.680875			547.6	15.6721				546	12.119			545.4	7.85118											333.89						0.00502		333.854		0.06596
		547.6	0.948059			546	0.715268			545.4	0.672649			548.6	15.7426				547	12.1409			546.4	7.87158											334.497						0.01019		334.461		0.06379
		548.6	0.956879			547	0.714741			546.4	0.692309			549.6	15.7321				548	12.1431			547.4	7.8855											335.105						0.00438		335.068		0.06297
		549.6	0.949438			548	0.708529			547.4	0.680977			550.6	15.7491				549	12.1393			548.4	7.8183											335.712						0.00849		335.675		0.0653
		550.6	0.939681			549	0.70465			548.4	0.679927			551.6	15.7263				550	12.1371			549.4	7.87899																			336.282		0.064
		551.6	0.949826			550	0.698353			549.4	0.696455			552.6	15.6916				551	12.113			550.4	7.85068																			336.889		0.07328
		552.6	0.938096			551	0.710115			550.4	0.672089			553.6	15.7444				552	12.1248			551.4	7.8126																			337.496		0.06169
		553.6	0.962829			552	0.705271			551.4	0.676914			554.6	15.7601				553	12.1448			552.4	7.74483																			338.103		0.05616
		554.6	0.94985			553	0.695636			552.4	0.660948			555.6	15.8113				554	12.1078			553.4	7.71742																			338.71		0.05989
		555.6	0.957897			554	0.720517			553.4	0.681479			556.6	15.8882				555	12.1534			554.4	7.80466																			339.317		0.06215
		556.6	0.974845			555	0.723643			554.4	0.691615			557.6	15.8206				556	12.1518			555.4	7.79464																			339.924		0.06881
		557.6	0.979589			556	0.694191			555.4	0.693919			558.6	15.7593				557	12.2121			556.4	7.74515																			340.531		0.0612
		558.6	0.953792			557	0.716177			556.4	0.673393			559.6	15.7983				558	12.1931			557.4	7.73106																			341.138		0.0556
		559.6	0.965016			558	0.703945			557.4	0.692013			560.6	15.8272				559	12.2208			558.4	7.82555																			341.745		0.06293
		560.6	0.956032			559	0.685219			558.4	0.671434			561.6	15.8234				560	12.1819			559.4	7.88798																			342.352		0.058
		561.6	0.964127			560	0.682745			559.4	0.685071			562.6	15.9116				561	12.1727			560.4	7.86747																			342.959		0.06336
		562.6	0.972765			561	0.706489			560.4	0.681153			563.6	15.8759				562	12.1594			561.4	7.92289																			343.566		0.06213
		563.6	0.970999			562	0.691883			561.4	0.69238			564.6	15.8427				563	12.1869			562.4	7.79039																			344.173		0.06034
		564.6	0.959794			563	0.691275			562.4	0.677363			565.6	15.8447				564	12.1514			563.4	7.76506																			344.78		0.05679
		565.6	0.974085			564	0.679372			563.4	0.681931			566.6	15.7889				565	12.1626			564.4	7.79439																			345.387		0.05227
		566.6	0.956665			565	0.674082			564.4	0.676536			567.6	15.8374				566	12.1069			565.4	7.73105																			345.994		0.05446
		567.6	0.975878			566	0.680335			565.4	0.698766			568.6	15.8812				567	12.1096			566.4	7.65748																			346.601		0.06135
		568.6	0.975899			567	0.675586			566.4	0.679238			569.6	15.8349				568	12.0951			567.4	7.70598																			347.208		0.06189
		569.6	0.961588			568	0.687448			567.4	0.669148			570.6	15.7731				569	12.0647			568.4	7.72898																			347.815		0.05897
		570.6	0.951236			569	0.683025			568.4	0.685575			571.6	15.7594				570	12.0624			569.4	7.64701																			348.422		0.07256
		571.6	0.948509			570	0.659575			569.4	0.673377			572.6	15.7349				571	12.0679			570.4	7.66708																			349.029		0.05202
		572.6	0.952892			571	0.673811			570.4	0.676334			573.6	15.7505				572	12.0622			571.4	7.64481																			349.636		0.06209
		573.6	0.9526			572	0.661652			571.4	0.663037			574.6	15.742				573	12.0929			572.4	7.64679																			350.243		0.05188
		574.6	0.940445			573	0.683752			572.4	0.668799			575.6	15.8662				574	12.1256			573.4	7.59561																			350.85		0.05694
		575.6	0.946748			574	0.697576			573.4	0.669513			576.6	15.8761				575	12.1173			574.4	7.66299																			351.457		0.06385
		576.6	0.967185			575	0.681651			574.4	0.689429			577.6	15.9355				576	12.0976			575.4	7.68088																			352.064		0.06154
		577.6	0.953027			576	0.68695			575.4	0.695034			578.6	15.8784				577	12.0821			576.4	7.64003																			352.671		0.06954
		578.6	0.950859			577	0.667158			576.4	0.684546			579.6	15.8756				578	12.0779			577.4	7.66186																			353.278		0.05899
		579.6	0.956724			578	0.686181			577.4	0.691232			580.6	15.9073				579	12.0764			578.4	7.52709																			353.885		0.06465
		580.6	0.969392			579	0.699148			578.4	0.653718			581.6	15.8624				580	12.0121			579.4	7.5366																			354.492		0.05439
		581.6	0.962217			580	0.670698			579.4	0.64825			582.6	15.8485				581	12.0661			580.4	7.48977																			355.099
		582.6	0.966426			581	0.678126			580.4	0.664656			583.6	15.8286				582	12.0959			581.4	7.48738																			355.706
		583.6	0.979579			582	0.692699			581.4	0.682233			584.6	15.7853				583	12.0778			582.4	7.584																			356.313
		584.6	0.970567			583	0.708787			582.4	0.652263			585.6	15.8111				584	12.0503			583.4	7.50462																			356.92
		585.6	0.985837			584	0.700343			583.4	0.660665			586.6	15.8132				585	12.0369			584.4	7.44865																			357.527
		586.6	0.967415			585	0.713379			584.4	0.67547			587.6	15.8715				586	12.0094			585.4	7.44866																			358.134
		587.6	0.979962			586	0.704003			585.4	0.687481			588.6	15.8887				587	11.9794			586.4	7.46144																			358.741
		588.6	0.992763			587	0.68633			586.4	0.697352			589.6	15.9417				588	12.0036			587.4	7.51808																			359.348
		589.6	0.978369			588	0.704705			587.4	0.677903			590.6	15.882				589	12.0584			588.4	7.49884																			359.955
		590.6	0.954962			589	0.714433			588.4	0.67212			591.6	15.8603				590	11.9797			589.4	7.44867																			360.562
		591.6	0.963535			590	0.707532			589.4	0.684964			592.6	15.7856				591	12.0054			590.4	7.41076																			361.169
		592.6	0.965409			591	0.697347			590.4	0.703307			593.6	15.7461				592	11.9868			591	7.39968																			361.776
		593.6	0.952636			592	0.697978			591	0.690382			594.6	15.7496				593	11.985			592	7.47327																			362.384
		594.6	0.954224			593	0.681369			592	0.687057			595.6	15.6945				594	12.0022			593	7.54885																			362.991
		595.6	0.972614			594	0.675338			593	0.681412			596.6	15.7151				595	11.9657			594	7.54607																			363.598
		596.6	0.962776			595	0.652054			594	0.676259			597.6	15.6733				596	11.9649			595	7.5341																			364.205
		597.6	0.952253			596	0.645464			595	0.664507			598.6	15.7442				597	11.994			596	7.55298
		598.6	0.961973			597	0.633846			596	0.677374			599.6	15.6718				598	11.9683			597	7.50592
		599.6	0.934463			598	0.635777			597	0.675138			600.6	15.667				599	11.9585			598	7.48955
		600.6	0.949211			599	0.66213			598	0.683413			601.6	15.6303				600	11.9332			599	7.48986
		601.6	0.928148			600	0.669128			599	0.679772			602.6	15.6769				601	11.9436			600	7.48934
		602.6	0.951648			601	0.656141			600	0.668058			603.6	15.6996				602	11.9123			601	7.50832
		603.6	0.968638			602	0.663019			601	0.682167			604.6	15.7149				603	11.9162			602	7.64721
		604.6	0.951864			603	0.65485			602	0.696761			605.6	15.6416				604	11.9157			603	7.58035
		605.6	0.948605			604	0.667415			603	0.694726			606.6	15.6413				605	11.9143			604	7.62181
		606.6	0.939349			605	0.672431			604	0.697803			607.6	15.6681				606	11.9179			605	7.63451
		607.6	0.958663			606	0.671569			605	0.705793			608.6	15.6824				607	11.916			606	7.57656
		608.6	0.970637			607	0.652784			606	0.721589			609.6	15.727				608	11.9109			607	7.5822
		609.6	0.94758			608	0.640149			607	0.706451			610.6	15.7596				609	11.8912			608	7.5786
		610.6	0.967316			609	0.649559			608	0.709797			611.6	15.7838				610	11.874			609	7.57498
		611.6	0.952381			610	0.653344			609	0.696045			612.6	15.8408				611	11.8511			610	7.48698
		612.6	0.955624			611	0.642767			610	0.698742			613.6	15.8434				612	11.8421			611	7.56954
		613.6	0.982966			612	0.650705			611	0.682302			614.6	15.8018				613	11.8285			612	7.50759
		614.6	0.967346			613	0.658399			612	0.694287			615.6	15.8048				614	11.8661			613	7.57692
		615.6	0.963629			614	0.663828			613	0.675453			616.6	15.892				615	11.8025			614	7.43635
		616.6	0.980043			615	0.649457			614	0.677093			617.6	15.9474				616	11.8315			615	7.4287
		617.6	0.983862			616	0.664225			615	0.690537			618.6	15.9197				617	11.8564			616	7.44236
		618.6	0.97975			617	0.649231			616	0.708615			619.6	15.8796				618	11.8389			617	7.4219
		619.6	0.955542			618	0.650469			617	0.692697			620.6	15.8835				619	11.8527			618	7.43496
		620.6	0.985746			619	0.687587			618	0.694707			621.6	15.7598				620	11.8565			619	7.35386
		621.6	0.967985			620	0.65343			619	0.695718			622.6	15.7566				621	11.884			620	7.32434
		622.6	0.943559			621	0.639828			620	0.679703			623.6	15.8248				622	11.8666			621	7.33433
		623.6	0.967362			622	0.643164			621	0.691095			624.2	15.8449				623	11.8555			622	7.38634
		624.2	0.964618			623	0.637964			622	0.675037			625.2	15.8193				624	11.8684			623	7.35514
		625.2	0.958271			624	0.634357			623	0.678565			626.2	15.8599				625	11.8853			624	7.31117
		626.2	0.941344			625	0.649409			624	0.682291			627.2	15.8453				626	11.9227			625	7.16712
		627.2	0.97446			626	0.665122			625	0.665036			628.2	15.8333				627	11.9077			626	7.183
		628.2	0.954288			627	0.65591			626	0.679049			629.2	15.7787				628	11.8887			627	7.15749
		629.2	0.960315			628	0.65061			627	0.678063			630.2	15.8155				629	11.9005			628	7.10231
		630.2	0.960835			629	0.64651			628	0.660513			631.2	15.8333				630	11.9075			629	7.02813
		631.2	0.960722			630	0.663523			629	0.665818			632.2	15.8128				631	11.924			630	7.13373
		632.2	0.952111			631	0.62743			630	0.671839			633.2	15.8064				632	11.9326			631	7.08265
		633.2	0.955667			632	0.658427			631	0.667758			634.2	15.8479				633	11.9328			632	7.18201
		634.2	0.942549			633	0.665512			632	0.694115			635.2	15.8749				634	11.9614			633	7.09414
		635.2	0.958142			634	0.64697			633	0.691746			636.2	15.7941				635	11.9479			634	7.0823
		636.2	0.956768			635	0.633995			634	0.697898			637.2	15.8028				636	11.8959			635	7.08664
		637.2	0.961826			636	0.636794			635	0.675103			638.2	15.6992				637	11.8935			636	7.0281
		638.2	0.950049			637	0.648563			636	0.687846			639.2	15.7401				638	11.9121			637	6.9403
		639.2	0.958203			638	0.651397			637	0.701459			640.2	15.7162				639	11.9207			638	6.91201
		640.2	0.982044			639	0.657223			638	0.67454			641.2	15.7843				640	11.9178			639	6.98235
		641.2	0.975442			640	0.674303			639	0.670105			642.2	15.8023				641	11.9187			640	6.92139
		642.2	0.977508			641	0.671483			640	0.674637			643.2	15.8126				642	11.9342			641	6.87986
		643.2	0.963066			642	0.676375			641	0.669504			644.2	15.8366				643	11.9452			642	6.90055
		644.2	0.984193			643	0.672162			642	0.659076			645.2	15.8876				644	11.9592			643	6.8846
		645.2	0.984954			644	0.656453			643	0.667861			646.2	15.8319				645	11.9613			644	6.87733
		646.2	0.971211			645	0.648156			644	0.669807			647.2	15.8234				646	11.9702			645	6.88398
		647.2	0.964277			646	0.665523			645	0.66815			648.2	15.8775				647	12.0017			646	6.84679
		648.2	0.973621			647	0.663089			646	0.667318			649.2	15.8763				648	11.9748			647	6.81136
		649.2	0.968027			648	0.642551			647	0.673933			650.2	15.8044				649	11.9804			648	6.82901
		650.2	0.960022			649	0.624284			648	0.675441			651.2	15.9005				650	11.9663			649	6.81901
		651.2	0.973775			650	0.629869			649	0.684168			652.2	15.8803				651	11.9943			650	6.86677
		652.2	0.98034			651	0.643876			650	0.676158			653.2	15.8728				652	12.0054			651	6.85567
		653.2	0.958348			652	0.661179			651	0.701516			654.2	15.8089				653	11.9744			652	6.87064
		654.2	0.96089			653	0.691916			652	0.694382			655.2	15.7891				654	11.9857			653	6.88196
		655.2	0.952891			654	0.680623			653	0.702303			656.2	15.785				655	12.0002			654	7.02117
		656.2	0.956297			655	0.677284			654	0.702074			657.2	15.8099				656	11.9988			655	7.0246
		657.2	0.958641			656	0.627574			655	0.702144			658.2	15.7826				657	11.977			656	7.08836
		658.2	0.946875			657	0.660066			656	0.706224			659.2	15.8315				658	11.9402			657	6.97827
		659.2	0.961169			658	0.658719			657	0.708266			660.2	15.8219				659	11.9169			658	6.91212
		660.2	0.955473			659	0.646384			658	0.703025			661.2	15.7968				660	11.9118			659	6.8887
		661.2	0.974129			660	0.646243			659	0.707167			662.2	15.8021				661	11.8824			660	6.84633
		662.2	0.960463			661	0.672293			660	0.702436			663.2	15.8037				662	11.8698			661	6.87814
		663.2	0.967116			662	0.644547			661	0.679549			664.2	15.7762				663	11.8882			662	6.90652
		664.2	0.958849			663	0.643215			662	0.695409			665.2	15.7445				664	11.8647			663	6.92905
		665.2	0.973277			664	0.647507			663	0.694768			666.2	15.7644				665	11.7793			664	6.94517
		666.2	0.959399			665	0.647982			664	0.715199			667.2	15.861				666	11.8209			665	6.92838
		667.2	0.976628			666	0.679818			665	0.720964			668.2	15.9098				667	11.8276			666	6.91293
		668.2	0.962365			667	0.646277			666	0.698401			669.2	15.8603				668	11.7925			667	6.82337
		669.2	0.960391			668	0.652421			667	0.713282			670.2	15.848				669	11.7487			668	6.83327
		670.2	0.979985			669	0.623816			668	0.705754			671.2	15.7277				670	11.7806			669	6.81316
		671.2	0.954095			670	0.636823			669	0.703468			672.2	15.7482				671	11.7937			670	6.82565
		672.2	0.952442			671	0.638592			670	0.700989			673.2	15.6883				672	11.7942			671	6.90066
		673.2	0.938064			672	0.657466			671	0.701424			674.2	15.6901				673	11.7225			672	6.78312
		674.2	0.947345			673	0.639446			672	0.701292			675.2	15.7677				674	11.7194			673	6.75345
		675.2	0.961226			674	0.633637			673	0.703607			676.2	15.6932				675	11.7737			674	6.72455
		676.2	0.945733			675	0.648447			674	0.711518			677.2	15.7878				676	11.7471			675	6.74942
		677.2	0.958228			676	0.626389			675	0.713905			678.2	15.7711				677	11.7156			676	6.71056
		678.2	0.946372			677	0.631661			676	0.692685			679.2	15.7806				678	11.7006			677	6.74463
		679.2	0.940736			678	0.629325			677	0.699085			680.2	15.826				679	11.6584			678	6.74233
		680.2	0.958393			679	0.641905			678	0.706584			681.2	15.8321				680	11.6541			679	6.78495
		681.2	0.951523			680	0.640461			679	0.705612			682.2	15.794				681	11.6609			680	6.81836
		682.2	0.947948			681	0.64844			680	0.707862			683.2	15.8303				682	11.6916			681	6.86181
		683.2	0.962358			682	0.663631			681	0.713261			684.2	15.8858				683	11.6809			682	6.87028
		684.2	0.945716			683	0.640492			682	0.709748			685.2	15.8879				684	11.6662			683	6.85886
		685.2	0.962255			684	0.658714			683	0.720786			686.2	15.8842				685	11.6615			684	6.76141
		686.2	0.934791			685	0.647496			684	0.738401			687.2	15.9243				686	11.6709			685	6.74776
		687.2	0.941127			686	0.654879			685	0.713914			688.2	15.9853				687	11.6574			686	6.76525
		688.2	0.940279			687	0.65993			686	0.736423			689.2	15.9545				688	11.6123			687	6.74015
		689.2	0.954914			688	0.675458			687	0.735067			690.2	15.9167				689	11.6515			688	6.79137
		690.2	0.948464			689	0.678801			688	0.738998			691.2	15.8338				690	11.6823			689	6.80136
		691.2	0.936929			690	0.655634			689	0.710391			692.2	15.8812				691	11.6973			690	6.76921
		692.2	0.942678			691	0.649282			690	0.707725			693.2	15.8567				692	11.6538			691	6.64208
		693.2	0.962254			692	0.66597			691	0.708659			694.2	15.8768				693	11.6432			692	6.63834
		694.2	0.965352			693	0.676657			692	0.715905			695.2	15.8806				694	11.6426			693	6.66056
		695.2	0.969468			694	0.670535			693	0.719182			696.2	15.8565				695	11.6523			694	6.66952
		696.2	0.971037			695	0.650822			694	0.698667			697.2	15.8322				696	11.6294			695	6.66547
		697.2	0.966789			696	0.667999			695	0.700019			698.2	15.8209				697	11.6624			696	6.66337
		698.2	0.960961			697	0.661845			696	0.707464			699.2	15.7303				698	11.6284			697	6.72152
		699.2	0.95458			698	0.659			697	0.696546			700.2	15.8025				699	11.682			698	6.6975
		700.2	0.967313			699	0.656644			698	0.697129			701.2	15.8104				700	11.6755			699	6.5374
		701.2	0.953559			700	0.649887			699	0.71485			702.2	15.7767				701	11.695			700	6.54013
		702.2	0.947039			701	0.632211			700	0.714845			703.2	15.7695				702	11.7003			701	6.50274
		703.2	0.947657			702	0.643049			701	0.717679			704.2	15.7385				703	11.6443			702	6.49337
		704.2	0.941407			703	0.634287			702	0.694224			705.2	15.8226				704	11.6475			703	6.51359
		705.2	0.972164			704	0.626767			703	0.674294			706.2	15.8484				705	11.6429			704	6.59423
		706.2	0.966023			705	0.629946			704	0.678851			707.2	15.789				706	11.6367			705	6.63901
		707.2	0.959949			706	0.636646			705	0.706221			708.2	15.7589				707	11.65			706	6.73633
		708.2	0.954979			707	0.621284			706	0.692154			709.2	15.74				708	11.6092			707	6.70819
		709.2	0.967332			708	0.633916			707	0.677799			710.2	15.8529				709	11.5922			708	6.67292
		710.2	0.981201			709	0.642362			708	0.681066			711.2	15.8993				710	11.6011			709	6.67288
		711.2	0.980532			710	0.626171			709	0.673696			712.2	15.8564				711	11.5989			710	6.70834
		712.2	0.978802			711	0.649703			710	0.674165			713.2	15.8049				712	11.5751			711	6.66169
		713.2	0.990789			712	0.65353			711	0.673446			714.2	15.8181				713	11.5597			712	6.71666
		714.2	0.980115			713	0.65285			712	0.66136			715.2	15.8505				714	11.5464			713	6.66319
		715.2	0.965918			714	0.652518			713	0.656836			716.2	15.8644				715	11.566			714	6.65027
		716.2	0.968229			715	0.651533			714	0.656325			717.2	15.8295				716	11.565			715	6.64322
		717.2	0.960228			716	0.658061			715	0.673829			718.2	15.8728				717	11.545			716	6.68226
		718.2	0.96014			717	0.674759			716	0.689881			719.2	15.9072				718	11.5608			717	6.66823
		719.2	0.959843			718	0.630293			717	0.681679			720.2	15.9077				719	11.6005			718	6.67189
		720.2	0.960894			719	0.633527			718	0.701996			721.2	15.795				720	11.6151			719	6.70312
		721.2	0.959541			720	0.658855			719	0.695617			722.2	15.8245				721	11.6159			720	6.64861
		722.2	0.952661			721	0.689068			720	0.687866			723.2	15.8846				722	11.6162			721	6.6275
		723.2	0.975518			722	0.663703			721	0.67818			724.2	15.926				723	11.613			722	6.65022
		724.2	0.996629			723	0.65827			722	0.687148			725.2	15.9834				724	11.6142			723	6.60895
		725.2	0.977268			724	0.663436			723	0.701566			726.2	15.95				725	11.5984			724	6.63309
		726.2	0.988056			725	0.663219			724	0.687979			727.2	16.0324				726	11.5995			725	6.66944
		727.2	0.993056			726	0.691933			725	0.698358			728.2	15.9396				727	11.5945			726	6.61267
		728.2	0.962686			727	0.662184			726	0.674287			729.2	15.934				728	11.5917			727	6.62055
		729.2	0.957681			728	0.69271			727	0.694038			730.2	15.9344				729	11.5933			728	6.51202
		730.2	0.961768			729	0.659634			728	0.680536			731.2	15.9282				730	11.5814			729	6.54284
		731.2	0.974284			730	0.694072			729	0.690538			732.2	15.8906				731	11.5695			730	6.57373
		732.2	0.967616			731	0.693684			730	0.711338			733.2	15.9459				732	11.5601			731	6.54504
		733.2	0.951551			732	0.682049			731	0.729141			734.2	15.8921				733	11.5912			732	6.45844
		734.2	0.952457			733	0.694714			732	0.716661			735.2	15.9996				734	11.5609			733	6.4053
		735.2	0.948063			734	0.693053			733	0.714441			736.2	16.0408				735	11.5864			734	6.48617
		736.2	0.961253			735	0.675376			734	0.720711			737.2	16.0519				736	11.5711			735	6.48506
		737.2	0.970054			736	0.692828			735	0.716047			738.2	16.0684				736.6	11.5452			736	6.45993
		738.2	0.979396			736.6	0.683458			736	0.713513			739.2	16.0596				737.6	11.5838			737	6.41275
		739.2	0.990302			737.6	0.672611			737	0.706842			740.2	16.0372				738.6	11.6056			738	6.3844
		740.2	0.986875			738.6	0.697372			738	0.712232			741.2	16.0645				739.6	11.6279			739	6.48633
		741.2	0.978859			739.6	0.677103			739	0.71553			742.2	16.0246				740.6	11.6254			740	6.44835
		742.2	0.98769			740.6	0.661493			740	0.69484			743.2	15.9474				741.6	11.6548			741	6.3845
		743.2	0.994411			741.6	0.677859			741	0.694889			744.2	15.8709				742.6	11.6596			742	6.38934
		744.2	0.978126			742.6	0.671914			742	0.707333			745.2	15.9094				743.6	11.6497			743	6.4672
		745.2	0.983172			743.6	0.658886			743	0.727063			746.2	15.9397				744.6	11.6302			744	6.38697
		746.2	0.969325			744.6	0.647252			744	0.742297			747.2	15.9584				745.6	11.6344			745	6.45422
		747.2	0.96661			745.6	0.660428			745	0.729929			748.2	16.013				746.6	11.6238			746	6.37812
		748.2	0.965924			746.6	0.660408			746	0.735672			749.2	15.9075				747.6	11.6389			747	6.3782
		749.2	0.970455			747.6	0.665481			747	0.755056			750.2	15.936				748.6	11.6513			748	6.34104
		750.2	0.9826			748.6	0.660518			748	0.750906			751.2	15.9881				749.6	11.6581			749	6.41673
		751.2	0.978947			749.6	0.669632			749	0.739745			752.2	15.9661				750.6	11.6613			750	6.41168
		752.2	0.967659			750.6	0.677731			750	0.736146			753.2	15.9443				751.6	11.6637			751	6.35777
		753.2	0.966003			751.6	0.657088			751	0.725559			754.2	15.9119				752.6	11.7007			752	6.43392
		754.2	0.978414			752.6	0.664215			752	0.740954			755	15.9183				753.6	11.7204			753	6.44733
		755	0.972446			753.6	0.660769			753	0.75985			756	15.9365				754.6	11.7114			754	6.39583
		756	0.989178			754.6	0.64481			754	0.754802			757	15.9335				755.6	11.6827			755	6.42877
		757	0.962613			755.6	0.67412			755	0.759089			758	15.9018				756.6	11.7269			756	6.31454
		758	0.971431			756.6	0.664725			756	0.763847			759	15.8986				757.6	11.7009			757	6.34764
		759	0.962784			757.6	0.639128			757	0.77166			760	15.886				758.6	11.7192			758	6.29145
		760	0.963226			758.6	0.647657			758	0.768324			761	15.8806				759.6	11.6617			759	6.30104
		761	0.95836			759.6	0.653213			759	0.74151			762	15.8847				760.6	11.6228			760	6.33101
		762	0.978493			760.6	0.673835			760	0.727488			763	15.8822				761.6	11.6194			761	6.31661
		763	0.971997			761.6	0.686803			761	0.733899			764	15.8622				762.6	11.6234			762	6.38496
		764	0.959741			762.6	0.690674			762	0.747156			765	15.9572				763.6	11.5918			763	6.35932
		765	0.977041			763.6	0.657095			763	0.74479			766	15.9905				764.6	11.5607			764	6.36651
		766	0.989827			764.6	0.645023			764	0.728883			767	16.0337				765.6	11.5995			765	6.34637
		767	0.989743			765.6	0.657017			765	0.733739			768	16.0296				766.6	11.5933			766	6.43221
		768	0.987851			766.6	0.652916			766	0.740375			769	15.9536				767.6	11.5703			767	6.3396
		769	0.981435			767.6	0.645247			767	0.770921			770	15.9789				768.6	11.5422			768	6.38951
		770	0.980036			768.6	0.658828			768	0.739732			771	15.9152				769.6	11.5436			769	6.40877
		771	0.961579			769.6	0.634199			769	0.750967			772	15.8776				770.6	11.5792			770	6.35411
		772	0.964607			770.6	0.662292			770	0.772646			773	15.7974				771.6	11.5779			771	6.32524
		773	0.962973			771.6	0.660531			771	0.756729			774	15.7549				772.6	11.5354			772	6.26875
		774	0.969678			772.6	0.655605			772	0.752902			775	15.7772				773.6	11.5246			773	6.17355
		775	0.947799			773.6	0.668158			773	0.747018			776	15.701				774.6	11.5496			774	6.25672
		776	0.954717			774.6	0.654241			774	0.763622			777	15.7123				775.6	11.5416			775	6.22849
		777	0.963641			775.6	0.635841			775	0.769488			778	15.7523				776.6	11.5843			776	6.1474
		778	0.966978			776.6	0.65117			776	0.771502			779	15.7354				777.6	11.5762			777	6.18749
		779	0.958296			777.6	0.657741			777	0.746943			780	15.7663				778.6	11.5525			778	6.12767
		780	0.950315			778.6	0.651082			778	0.773932			781	15.8015				779.6	11.5027			779	6.06664
		781	0.961405			779.6	0.663771			779	0.771682			782	15.7598				780.6	11.5206			780	6.05497
		782	0.951001			780.6	0.643327			780	0.746815			783	15.8147				781.6	11.5516			781	6.10503
		783	0.965335			781.6	0.670116			781	0.735111			784	15.7522				782.6	11.5625			782	6.06123
		784	0.949277			782.6	0.650903			782	0.761725			785	15.7081				783.6	11.5179			783	6.0517
		785	0.964996			783.6	0.667719			783	0.752488			786	15.7503				784.6	11.4923			784	6.07684
		786	0.947928			784.6	0.683067			784	0.75228			787	15.7863				785.6	11.5048			785	6.09176
		787	0.949684			785.6	0.683858			785	0.763108			788	15.7886				786.6	11.4761			786	6.0841
		788	0.935089			786.6	0.673527			786	0.76728			789	15.9158				787.6	11.4857			787	6.14083
		789	0.969286			787.6	0.669272			787	0.761869			790	15.9276				788.6	11.5056			788	6.12081
		790	0.95586			788.6	0.67947			788	0.742273			791	15.9074				789.6	11.5129			789	6.07039
		791	0.955601			789.6	0.677628			789	0.763055			792	15.9614				790.6	11.4991			790	6.09939
		792	0.956866			790.6	0.66851			790	0.774435			793	15.9662				791.6	11.5301			791	6.16378
		793	0.964974			791.6	0.673652			791	0.766247			794	15.9118				792.6	11.529			792	6.11341
		794	0.967207			792.6	0.671413			792	0.756171			795	15.8804				793.6	11.4721			793	6.09381
		795	0.947724			793.6	0.662057			793	0.769002			796	15.8079				794.6	11.441			794	6.06607
		796	0.928215			794.6	0.671573			794	0.76166			797	15.8275				795.6	11.4326			795	5.96426
		797	0.950027			795.6	0.669906			795	0.759492			798	15.77				796.6	11.4207			796	5.92407
		798	0.940827			796.6	0.691758			796	0.776963			799	15.7727				797.6	11.4208			797	5.96677
		799	0.947257			797.6	0.690576			797	0.77224			800	15.795				798.6	11.4078			798	6.03144
		800	0.963182			798.6	0.664692			798	0.785374			801	15.7024				799.6	11.3953			799	5.9482
		801	0.94327			799.6	0.67237			799	0.785719			802	15.7394				800.6	11.3952			799.6	5.99039
		802	0.941744			800.6	0.661303			799.6	0.790961			803	15.7181				801.6	11.4233			800.6	5.93251
		803	0.930261			801.6	0.657069			800.6	0.775545			804	15.8118				802.6	11.4447			801.6	5.85133
		804	0.961511			802.6	0.667857			801.6	0.791305			805	15.8372				803.6	11.4141			802.6	5.87032
		805	0.965401			803.6	0.644704			802.6	0.779647			806	15.8762				804.6	11.4146			803.6	5.86804
		806	0.969675			804.6	0.664607			803.6	0.759731			807	15.8667				805.6	11.4543			804.6	5.87922
		807	0.975337			805.6	0.675751			804.6	0.769333			808	15.8579				806.6	11.4437			805.6	5.83401
		808	0.958258			806.6	0.673778			805.6	0.743906			809	15.858				807.6	11.451			806.6	5.82852
		809	0.977634			807.6	0.675678			806.6	0.739174			810	15.8339				808.6	11.4174			807.6	5.9474
		810	0.979505			808.6	0.662231			807.6	0.754993			811	15.7693				809.6	11.3989			808.6	6.05625
		811	0.950884			809.6	0.654082			808.6	0.742111			812	15.7873				810.6	11.37			809.6	6.04268
		812	0.955576			810.6	0.658868			809.6	0.742289			813	15.7837				811.6	11.3781			810.6	6.0157
		813	0.963216			811.6	0.650938			810.6	0.730082			814	15.8245				812.6	11.3846			811.6	5.98359
		814	0.974296			812.6	0.667779			811.6	0.750589			815	15.8924				813.6	11.3511			812.6	5.95073
		815	0.971717			813.6	0.639998			812.6	0.751721			816	15.8853				814.6	11.3408			813.6	5.96485
		816	0.974348			814.6	0.63212			813.6	0.759983			817	15.8952				815.6	11.3085			814.6	5.89683
		817	0.979559			815.6	0.632171			814.6	0.745552			818	15.8827				816.6	11.3289			815.6	5.81765
		818	0.975644			816.6	0.650044			815.6	0.770992			819	15.8985				817.6	11.3457			816.6	5.71595
		819	0.982634			817.6	0.649077			816.6	0.789014			820	15.9209				818.6	11.301			817.6	5.77669
		820	0.972692			818.6	0.658919			817.6	0.768607			821	15.9006				819.6	11.353			818.6	5.83732
		821	0.970065			819.6	0.652559			818.6	0.76837			822	15.911				820.6	11.3492			819.6	5.87163
		822	0.961796			820.6	0.647244			819.6	0.76283			823	15.8811				821.6	11.3412			820.6	5.87882
		823	0.970009			821.6	0.655397			820.6	0.784214			824	15.8466				822.6	11.3857			821.6	5.88147
		824	0.959771			822.6	0.656259			821.6	0.781664			825	15.8313				823.6	11.3414			822.6	5.87751
		825	0.96174			823.6	0.640542			822.6	0.783555			826	15.8351				824.6	11.3263			823.6	5.88582
		826	0.962938			824.6	0.633088			823.6	0.785993			827	15.8838				825.6	11.3032			824.6	5.93507
		827	0.965099			825.6	0.62925			824.6	0.790751			828	15.892				826.6	11.3103			825.6	5.84374
		828	0.969406			826.6	0.637867			825.6	0.817501			829	15.8816				827.6	11.3202			826.6	5.83263
		829	0.957167			827.6	0.633749			826.6	0.793262			830	15.8545				828.6	11.342			827.6	5.81486
		830	0.955801			828.6	0.6357			827.6	0.802543			831	15.8044				829.6	11.3063			828.6	5.86584
		831	0.953032			829.6	0.620106			828.6	0.816609			832	15.815				830.6	11.3028			829.6	5.83453
		832	0.955892			830.6	0.626784			829.6	0.813268			833	15.7753				831.6	11.3276			830.6	5.93029
		833	0.964754			831.6	0.630237			830.6	0.81269			834	15.7535				832.6	11.31			831.6	5.92534
		834	0.953367			832.6	0.629158			831.6	0.838893			835	15.7276				833.6	11.3293			832.6	5.8122
		835	0.951125			833.6	0.605587			832.6	0.833574			836	15.6761				834.6	11.3546			833.6	5.77935
		836	0.952823			834.6	0.62096			833.6	0.850412			837	15.7044				835.6	11.3666			834.6	5.66095
		837	0.956102			835.6	0.616306			834.6	0.849045			838	15.6323				836.6	11.3972			835.6	5.71185
		838	0.959026			836.6	0.627335			835.6	0.836962			839	15.6614				837.6	11.3645			836.6	5.75973
		839	0.944555			837.6	0.623947			836.6	0.866186			840	15.6462				838.6	11.369			837.6	5.74333
		840	0.944498			838.6	0.614905			837.6	0.862576			841	15.6713				839.6	11.346			838.6	5.71811
		841	0.936512			839.6	0.624391			838.6	0.838179			842	15.7388				840.6	11.284			839.6	5.68824
		842	0.946951			840.6	0.630631			839.6	0.867828			843	15.7288				841.6	11.2661			840.6	5.70636
		843	0.953799			841.6	0.651166			840.6	0.850389			844	15.6941				842.6	11.2489			841.6	5.70921
		844	0.956445			842.6	0.645866			841.6	0.835943			845	15.7194				843.6	11.2579			842.6	5.69923
		845	0.980921			843.6	0.664411			842.6	0.8171			846	15.7852				844.6	11.2566			843.6	5.65653
		846	0.964654			844.6	0.664361			843.6	0.839286			847	15.7054				845.6	11.2556			844.6	5.54976
		847	0.95206			845.6	0.642494			844.6	0.851054			848	15.6434				846.6	11.2847			845.6	5.53697
		848	0.963709			846.6	0.630002			845.6	0.834634			849	15.5737				847.6	11.2558			846.6	5.53432
		849	0.968954			847.6	0.626537			846.6	0.864872			850	15.5843				848.6	11.25			847.6	5.53148
		850	0.964231			848.6	0.621396			847.6	0.854871			851	15.6454				849.6	11.2243			848.6	5.55069
		851	0.950758			849.6	0.627881			848.6	0.851707			852	15.6495				850.6	11.183			849.6	5.57037
		852	0.93116			850.6	0.647632			849.6	0.845562			853	15.7233				851.6	11.1884			850.6	5.55618
		853	0.974998			851.6	0.634595			850.6	0.821773			854	15.7501				852.6	11.2003			851.6	5.56941
		854	0.947343			852.6	0.635052			851.6	0.819349			855	15.8174				853.6	11.1997			852.6	5.44295
		855	0.971351			853.6	0.63882			852.6	0.834941			856	15.792				854.6	11.2206			853.6	5.4312
		856	0.980944			854.6	0.644674			853.6	0.841456			857	15.8747				855.6	11.2431			854.6	5.37245
		857	0.971093			855.6	0.634137			854.6	0.863375			858	15.7653				856.6	11.1999			855.6	5.29183
		858	0.976219			856.6	0.622753			855.6	0.863705			859	15.7199				857.6	11.1812			856.6	5.31385
		859	0.976002			857.6	0.629712			856.6	0.857217			860	15.6981				858.6	11.1596			857.6	5.31254
		860	0.968914			858.6	0.617118			857.6	0.848013			861	15.6967				859.6	11.1036			858.6	5.30977
		861	0.953942			859.6	0.622864			858.6	0.843585			862	15.749				860.6	11.1141			859.6	5.26825
		862	0.968782			860.6	0.622951			859.6	0.864161			863	15.7439				861.6	11.1142			860.6	5.27115
		863	0.956865			861.6	0.618577			860.6	0.862223			864	15.6903				862.6	11.1135			861.6	5.25225
		864	0.95715			862.6	0.627267			861.6	0.837337			865	15.6615				863.6	11.1658			862.6	5.18764
		865	0.962294			863.6	0.608605			862.6	0.84027			866	15.6458				864.6	11.1556			863.6	5.21565
		866	0.939089			864.6	0.612124			863.6	0.873594			867	15.631				865.6	11.1648			864.6	5.21242
		867	0.963605			865.6	0.609913			864.6	0.848084			868	15.6035				866.6	11.1624			865.6	5.20688
		868	0.962369			866.6	0.627432			865.6	0.851866			869	15.6377				867.6	11.1367			866.6	5.17109
		869	0.954594			867.6	0.645882			866.6	0.845646			870	15.657				868.6	11.1419			867.6	5.13932
		870	0.966461			868.6	0.638485			867.6	0.814653			871	15.7346				869.6	11.1174			868.6	5.18151
		871	0.966906			869.6	0.621351			868.6	0.843015			872	15.7177				870.6	11.1086			869.6	5.11542
		872	0.972278			870.6	0.618213			869.6	0.825836			873	15.7233				871.6	11.1559			870.6	5.15001
		873	0.962446			871.6	0.613086			870.6	0.836298			874	15.8001				872.6	11.1567			872	5.12093
		874	0.956426			872.6	0.626051			872	0.829769			875	15.8372				873.6	11.1458			873	5.11111
		875	0.977528			873.6	0.628125			873	0.828778			876	15.8311				874.6	11.191			874	5.0962
		876	0.969583			874.6	0.621153			874	0.828744			877	15.7437				875.6	11.2003			875	5.11596
		877	0.967814			875.6	0.629595			875	0.808773			878.2	15.8068				876.6	11.2268			876	5.02843
		878.2	0.949986			876.6	0.61218			876	0.819203			879.2	15.8143				877.6	11.1989			877	4.96034
		879.2	0.964145			877.6	0.632681			877	0.810768			880.2	15.7871				878.6	11.2164			878	4.92955
		880.2	0.94687			878.6	0.644604			878	0.830947			881.2	15.852				879.6	11.1646			879	4.95975
		881.2	0.954925			879.6	0.62005			879	0.822351			882.2	15.8176				880.6	11.1917			880	4.94042
		882.2	0.968929			880.6	0.634199			880	0.830659			883.2	15.8448				881.6	11.2266			881	4.96241
		883.2	0.966078			881.6	0.62533			881	0.825398			884.2	15.8377				882.6	11.2393			882	5.01083
		884.2	0.964694			882.6	0.643958			882	0.83455			885.2	15.8159				883.6	11.2021			883	5.03643
		885.2	0.963342			883.6	0.626015			883	0.840983			886.2	15.8805				884.6	11.2046			884	5.06452
		886.2	0.972466			884.6	0.612934			884	0.855964			887.2	15.8808				885.6	11.2101			885	5.085
		887.2	0.989837			885.6	0.623535			885	0.85047			888.2	15.859				886.6	11.1622			886	5.03053
		888.2	0.98267			886.6	0.620511			886	0.837303			889.2	15.7793				887.6	11.1661			887	5.06075
		889.2	0.977252			887.6	0.628616			887	0.823906			890.2	15.7666				888.6	11.1754			888	4.95658
		890.2	0.968583			888.6	0.605935			888	0.828821			891.2	15.8125				889.6	11.1931			889	4.96498
		891.2	0.982389			889.6	0.600879			889	0.853524			892.2	15.778				890.6	11.1463			890	5.02644
		892.2	0.965168			890.6	0.601273			890	0.838072			893.2	15.8175				891.6	11.118			891	5.03414
		893.2	0.981269			891.6	0.599414			891	0.847572			894.2	15.7835				892.6	11.1392			892	5.02227
		894.2	0.977938			892.6	0.597396			892	0.854958			895.2	15.7505				893.6	11.1644			893	4.8895
		895.2	0.94382			893.6	0.609261			893	0.84412			896.2	15.762				894.6	11.1784			894	4.96201
		896.2	0.968518			894.6	0.61242			894	0.839553			897.2	15.8245				895.6	11.1652			895	4.95746
		897.2	0.948555			895.6	0.634149			895	0.836332			898.2	15.8336				896.6	11.1802			896	5.00743
		898.2	0.973575			896.6	0.629835			896	0.845431			899.2	15.8271				897.6	11.203			897	4.97874
		899.2	0.959622			897.6	0.645199			897	0.856418			900.2	15.8531				898.6	11.1746			898	4.97856
		900.2	0.961482			898.6	0.619306			898	0.855959			901.2	15.8527				899.6	11.1481			899	4.98234
		901.2	0.983179			899.6	0.612436			899	0.827617			902.2	15.8694				900.6	11.1677			900	4.99149
		902.2	0.986612			900.6	0.632145			900	0.857416			903.2	15.854				901.6	11.1782			901	4.94236
		903.2	0.971397			901.6	0.618592			901	0.860908			904.2	15.8855				902.6	11.1829			902	4.97992
		904.2	0.988718			902.6	0.618981			902	0.847714			905.2	15.8568				903.6	11.1673			903	5.003
		905.2	0.977259			903.6	0.620954			903	0.854345			906.2	15.902				904.6	11.1821			904	4.93813
		906.2	0.97998			904.6	0.624841			904	0.882081			907.2	15.997				905.6	11.2201			905	4.96673
		907.2	0.97608			905.6	0.61775			905	0.872788			908.2	15.859				906.6	11.1955			906	4.93318
		908.2	0.953505			906.6	0.624243			906	0.827038			909.2	15.8671				907.6	11.1702			907	4.99352
		909.2	0.970637			907.6	0.615929			907	0.853701			910.2	15.8294				908.6	11.2254			908	4.9565
		910.2	0.981539			908.6	0.630837			908	0.881139			911.2	15.8049				909.6	11.2085			909	4.90356
		911.2	0.974343			909.6	0.636308			909	0.875708			912.2	15.7691				910.6	11.202			910	4.90221
		912.2	0.957487			910.6	0.636865			910	0.863262			913.2	15.7451				911.6	11.1948			911	4.97606
		913.2	0.954267			911.6	0.628342			911	0.866368			914.2	15.7165				912.6	11.1677			912	5.01511
		914.2	0.944258			912.6	0.630772			912	0.892601			915.2	15.7549				913.6	11.1661			913	5.00818
		915.2	0.95791			913.6	0.647594			913	0.900299			916.2	15.7244				914.6	11.1744			914	4.93575
		916.2	0.941292			914.6	0.655278			914	0.900829			917.2	15.7155				915.6	11.2081			915	4.94467
		917.2	0.946785			915.6	0.641062			915	0.874088			918.2	15.703				916.6	11.1874			916	4.89174
		918.2	0.955204			916.6	0.65446			916	0.84397			919.2	15.7115				917.6	11.1941			917	4.87199
		919.2	0.959541			917.6	0.650078			917	0.880777			920.2	15.7177				918.6	11.2024			918	4.8297
		920.2	0.944523			918.6	0.64009			918	0.859058			921.2	15.7183				919.6	11.2215			919	4.77997
		921.2	0.955607			919.6	0.641901			919	0.889084			922.2	15.7165				920.6	11.2704			920	4.70775
		922.2	0.938134			920.6	0.618211			920	0.878848			923.2	15.7936				921.6	11.2386			921	4.76765
		923.2	0.953583			921.6	0.615725			921	0.893906			924.2	15.8173				922.6	11.2846			922	4.68979
		924.2	0.975544			922.6	0.608754			922	0.927974			925.2	15.8122				923.6	11.2521			923	4.86821
		925.2	0.974827			923.6	0.613427			923	0.899553			926.2	15.8172				924.6	11.2767			924	4.85177
		926.2	0.974261			924.6	0.615621			924	0.913214			927.2	15.7723				925.6	11.2606			925	4.85687
		927.2	0.959977			925.6	0.613299			925	0.905208			928.2	15.7483				926.6	11.2842			926	4.8099
		928.2	0.941764			926.6	0.610464			926	0.886461			929.2	15.7383				927.6	11.2432			927	4.81868
		929.2	0.941772			927.6	0.616311			927	0.894382			930.2	15.7767				928.6	11.2739			928	4.73671
		930.2	0.961316			928.6	0.618661			928	0.888225			931.2	15.7559				929.6	11.2556			929	4.8099
		931.2	0.947015			929.6	0.620886			929	0.867984			932.2	15.7663				930.6	11.256			930	4.68211
		932.2	0.935494			930.6	0.597578			930	0.876644			933.2	15.7599				931.6	11.2843			931	4.81407
		933.2	0.949202			931.6	0.625729			931	0.877248			934.2	15.7357				932.6	11.2654			932	4.77002
		934.2	0.940871			932.6	0.612966			932	0.888866			935.2	15.7478				933.6	11.3089			933	4.80741
		935.2	0.950241			933.6	0.603986			933	0.866029			936.2	15.6724				934.6	11.2956			934	4.81006
		936.2	0.956074			934.6	0.623653			934	0.886716			937.2	15.7284				935.6	11.2814			935	4.80648
		937.2	0.955639			935.6	0.629292			935	0.906344			938.2	15.728				936.6	11.3315			936	4.71263
		938.2	0.960029			936.6	0.629687			936	0.870721			939.2	15.7208				937.6	11.3391			937	4.77192
		939.2	0.940037			937.6	0.639681			937	0.876764			940.2	15.6849				938.6	11.3175			938	4.70724
		940.2	0.943164			938.6	0.633689			938	0.892176			941.2	15.6187				939.6	11.3309			939	4.72846
		941.2	0.937071			939.6	0.624591			939	0.896424			942.2	15.6329				940.6	11.313			940	4.73871
		942.2	0.925218			940.6	0.624086			940	0.877813			943.2	15.6613				941.6	11.3051			941	4.76936
		943.2	0.935939			941.6	0.616061			941	0.889223			944.2	15.68				942.6	11.3494			942	4.68801
		944.2	0.941397			942.6	0.642198			942	0.885345			945.2	15.6452				943.6	11.3949			943	4.66309
		945.2	0.960272			943.6	0.656159			943	0.882389			946.2	15.7044				944.6	11.3687			944	4.7408
		946.2	0.931223			944.6	0.630552			944	0.900788			947.2	15.6525				945.6	11.3587			945	4.72294
		947.2	0.941427			945.6	0.640494			945	0.900739			948.2	15.5865				946.6	11.3433			946	4.71971
		948.2	0.929259			946.6	0.642707			946	0.925037			949.2	15.6328				947.6	11.3775			947	4.69613
		949.2	0.934581			947.6	0.64565			947	0.934445			950.2	15.7148				948.6	11.3312			948	4.65304
		950.2	0.959469			948.6	0.639963			948	0.914886			951.2	15.785				949.6	11.3245			949	4.64244
		951.2	0.962679			949.6	0.633757			949	0.913168			952.2	15.6933				950.6	11.3173			950	4.57456
		952.2	0.942033			950.6	0.650448			950	0.91429			953.2	15.7418				951.6	11.3112			951	4.59626
		953.2	0.949656			951.6	0.653336			951	0.927889			954.2	15.7818				952.6	11.2983			952	4.57607
		954.2	0.961866			952.6	0.644455			952	0.930189			955.2	15.8476				953.6	11.2873			953	4.56556
		955.2	0.978185			953.6	0.645503			953	0.906487			956.2	15.8045				954.6	11.3096			954	4.54856
		956.2	0.971041			954.6	0.648149			954	0.913876			957.2	15.8424				955.6	11.2777			955	4.5993
		957.2	0.967922			955.6	0.649308			955	0.914381			958.2	15.8627				956.6	11.3049			956	4.5764
		958.2	0.953973			956.6	0.644447			956	0.902702			959.2	15.8332				957.6	11.342			957	4.53291
		959.2	0.956745			957.6	0.666121			957	0.915294			960.2	15.767				958.6	11.3496			958	4.54032
		960.2	0.962195			958.6	0.665688			958	0.892533			961.2	15.799				959.6	11.3438			959	4.46799
		961.2	0.962505			959.6	0.653101			959	0.913828			962.2	15.914				960.6	11.3366			960	4.45385
		962.2	0.963156			960.6	0.664592			960	0.91423			963.2	15.8755				961.6	11.3526			961	4.52925
		963.2	0.96087			961.6	0.684423			961	0.870521			964.2	15.8767				962.6	11.3591			962	4.45236
		964.2	0.960669			962.6	0.656164			962	0.882581			965.2	15.916				963.6	11.3667			963	4.52057
		965.2	0.964415			963.6	0.65285			963	0.883991			966.2	15.92				964.6	11.3549			964	4.53752
		966.2	0.974806			964.6	0.644028			964	0.880459			967.2	15.9234				965.6	11.3239			965	4.58517
		967.2	0.978886			965.6	0.649638			965	0.883884			968.2	15.9499				966.6	11.3307			966	4.645
		968.2	0.979153			966.6	0.641296			966	0.875955			969.2	15.9589				967.6	11.2813			967	4.60485
		969.2	0.983802			967.6	0.620664			967	0.900112			970.2	15.8822				968.6	11.2972			968	4.61227
		970.2	0.967601			968.6	0.626731			968	0.876147			971.2	15.8695				969.6	11.3192			969	4.6037
		971.2	0.982728			969.6	0.646487			969	0.890124			972.2	15.9228				970.6	11.3123			970	4.55645
		972.2	0.982737			970.6	0.643077			970	0.911459			973.2	15.9135				971.6	11.289			971	4.6151
		973.2	0.98672			971.6	0.649299			971	0.901381			974.2	15.7962				972.6	11.2886			972	4.63902
		974.2	0.95132			972.6	0.647751			972	0.914505			975.2	15.7818				973.6	11.2831			973	4.67435
		975.2	0.965419			973.6	0.663493			973	0.921624			976.2	15.8272				974.6	11.283			974	4.6459
		976.2	0.974779			974.6	0.660676			974	0.917317			977.2	15.8617				975.6	11.2789			975	4.48605
		977.2	0.972962			975.6	0.670416			975	0.912758			978.2	15.8462				976.6	11.2651			976	4.45603
		978.2	0.979977			976.6	0.67664			976	0.909428			979.2	15.7943				977.6	11.2532			977	4.45043
		979.2	0.951915			977.6	0.650809			977	0.886092			980.2	15.8203				978.6	11.2539			978	4.42333
		980.2	0.949889			978.6	0.673737			978	0.883764			981.2	15.8848				979.6	11.2473			979	4.4473
		981.2	0.967238			979.6	0.652285			979	0.880257			982.2	15.8473				980.6	11.2632			980	4.43595
		982.2	0.971638			980.6	0.66041			980	0.906966			983.2	15.8545				981.6	11.2652			981	4.42062
		983.2	0.968857			981.6	0.655182			981	0.926076			984.2	15.8548				982.6	11.2767			982	4.42703
		984.2	0.974546			982.6	0.649626			982	0.92737			985.2	15.8131				983.6	11.2918			983	4.31914
		985.2	0.968153			983.6	0.656054			983	0.917941			986.2	15.8181				984.6	11.3101			984	4.34937
		986.2	0.974708			984.6	0.662316			984	0.933601			987.2	15.8594				985.6	11.3585			985	4.37069
		987.2	0.973654			985.6	0.657083			985	0.900244			988.2	15.9022				986.6	11.3814			986	4.32436
		988.2	0.970713			986.6	0.662161			986	0.919449			989.2	15.946				987.6	11.3349			987	4.24826
		989.2	0.977032			987.6	0.655236			987	0.916668			990.2	15.9219				988.6	11.3203			988	4.30022
		990.2	0.972778			988.6	0.654776			988	0.916567			991.2	15.8647				989.6	11.291			989	4.28841
		991.2	0.967096			989.6	0.640227			989	0.909185			992.2	15.8581				990.6	11.3357			990	4.41764
		992.2	0.954182			990.6	0.666875			990	0.903236			993.2	15.7759				991.6	11.3344			991	4.44037
		993.2	0.942844			991.6	0.629308			991	0.90403			994.2	15.7891				992.6	11.3212			992	4.36432
		994.2	0.960979			992.6	0.634522			992	0.908351			995.2	15.8094				993.6	11.3095			993	4.38439
		995.2	0.96316			993.6	0.618367			993	0.908442			996.2	15.8778				994.6	11.3113			994	4.39096
		996.2	0.963065			994.6	0.638867			994	0.905586			997.2	15.8886				995.6	11.3307			995	4.43095
		997.2	0.962391			995.6	0.631558			995	0.915574			998.2	15.8341				996.6	11.3571			996	4.44776
		998.2	0.95935			996.6	0.6306			996	0.877541			999.2	15.7696				997.6	11.3421			997	4.48821
		999.2	0.948966			997.6	0.6395			997	0.885668			1000.2	15.8287				998.6	11.3712			998	4.46918
		1000.2	0.953934			998.6	0.65313			998	0.888274			1001.2	15.7683				999.6	11.37			999	4.54071
		1001.2	0.946622			999.6	0.660002			999	0.891189			1002.2	15.7749				1000.6	11.3387			1000	4.50891
		1002.2	0.947612			1000.6	0.648876			1000	0.888773			1003.2	15.7529				1001.6	11.3198			1001	4.48741
		1003.2	0.94584			1001.6	0.670512			1001	0.885328			1004.2	15.8538				1002.6	11.3093			1002	4.48468
		1004.2	0.961333			1002.6	0.66345			1002	0.908785			1005.2	15.8539				1003.6	11.3094			1003	4.49924
		1005.2	0.950041			1003.6	0.617406			1003	0.89644			1006.2	15.8366				1004.6	11.308			1004	4.51376
		1006.2	0.968278			1004.6	0.634075			1004	0.896978			1007.2	15.8469				1005.6	11.3553			1005	4.53271
		1007.2	0.965865			1005.6	0.62012			1005	0.920913			1008.2	15.8646				1006.6	11.354			1006	4.55907
		1008.2	0.966054			1006.6	0.6353			1006	0.923212			1009.2	15.8662				1007.6	11.3924			1007	4.48486
		1009.2	0.969984			1007.6	0.620081			1007	0.956911			1010.2	15.852				1008.6	11.3767			1008	4.42372
		1010.2	0.961275			1008.6	0.627096			1008	0.953802			1011.2	15.7718				1009.6	11.3896			1009	4.35387
		1011.2	0.968169			1009.6	0.626654			1009	0.929619			1012.2	15.7826				1010.6	11.404			1010	4.30376
		1012.2	0.950832			1010.6	0.610587			1010	0.936176			1013.2	15.8108				1011.6	11.3558			1011	4.31952
		1013.2	0.965981			1011.6	0.62136			1011	0.918551			1014.2	15.7957				1012.6	11.3406			1012	4.29623
		1014.2	0.950706			1012.6	0.617056			1012	0.923454			1015.2	15.8264				1013.6	11.3449			1013	4.35647
		1015.2	0.972462			1013.6	0.623646			1013	0.954131			1016.2	15.8751				1014.6	11.3515			1014	4.34186
		1016.2	0.983019			1014.6	0.638556			1014	0.92555			1016.8	15.8451				1015.6	11.3818			1015	4.3585
		1016.8	0.976696			1015.6	0.628903			1015	0.918132			1017.8	15.8219				1016.6	11.3573			1016.2	4.37971
		1017.8	0.960827			1016.6	0.625401			1016.2	0.921647			1018.8	15.877				1017.6	11.3877			1017.2	4.39167
		1018.8	0.966383			1017.6	0.610239			1017.2	0.948629			1019.8	15.9887				1018.6	11.3877			1018.2	4.26296
		1019.8	0.972734			1018.6	0.633605			1018.2	0.958562			1020.8	15.902				1019.6	11.344			1019.2	4.3092
		1020.8	0.999325			1019.6	0.616956			1019.2	0.967162			1021.8	15.9592				1020.6	11.3332			1020.2	4.23036
		1021.8	0.988098			1020.6	0.622152			1020.2	0.98911			1022.8	15.8881				1021.6	11.3657			1021.2	4.15547
		1022.8	0.964735			1021.6	0.597876			1021.2	0.98399			1023.8	15.8702				1022.6	11.3312			1022.2	4.15636
		1023.8	0.961775			1022.6	0.612604			1022.2	0.97233			1024.8	15.885				1023.6	11.322			1023.2	4.19457
		1024.8	0.956026			1023.6	0.614055			1023.2	0.951553			1025.8	15.8449				1024.6	11.3379			1024.2	4.15758
		1025.8	0.961451			1024.6	0.599918			1024.2	0.95267			1026.8	15.8064				1025.6	11.3559			1025.2	4.07976
		1026.8	0.964465			1025.6	0.599727			1025.2	0.945715			1027.8	15.7899				1026.6	11.35			1026.2	4.03969
		1027.8	0.967829			1026.6	0.607269			1026.2	0.962249			1028.8	15.801				1027.6	11.3295			1027.2	4.03598
		1028.8	0.96077			1027.6	0.61817			1027.2	0.937778			1029.8	15.8497				1028.6	11.3249			1028.2	4.08124
		1029.8	0.9709			1028.6	0.610206			1028.2	0.940284			1030.8	15.7623				1029.6	11.3425			1029.2	4.14024
		1030.8	0.963507			1029.6	0.630129			1029.2	0.959248			1031.8	15.7202				1030.6	11.3444			1030.2	4.18094
		1031.8	0.963549			1030.6	0.623146			1030.2	0.973642			1032.8	15.7372				1031.6	11.3531			1031.2	4.16417
		1032.8	0.952148			1031.6	0.621959			1031.2	0.971296			1033.8	15.7277				1032.6	11.3589			1032.2	4.23305
		1033.8	0.954896			1032.6	0.609812			1032.2	1.00991			1034.8	15.7473				1033.6	11.3283			1033.2	4.23775
		1034.8	0.977568			1033.6	0.607206			1033.2	0.949351			1035.8	15.7766				1034.6	11.3402			1034.2	4.18304
		1035.8	0.960316			1034.6	0.620972			1034.2	0.95503			1036.8	15.8148				1035.6	11.3671			1035.2	4.1365
		1036.8	0.977339			1035.6	0.627012			1035.2	0.974333			1037.8	15.8049				1036.6	11.3613			1036.2	4.04194
		1037.8	0.971118			1036.6	0.616172			1036.2	0.988105			1038.8	15.8176				1037.6	11.3342			1037.2	4.11147
		1038.8	0.964354			1037.6	0.605704			1037.2	0.999514			1039.8	15.8152				1038.6	11.3282			1038.2	4.04344
		1039.8	0.972173			1038.6	0.594533			1038.2	1.01654			1040.8	15.77				1039.6	11.3533			1039.2	4.01729
		1040.8	0.964773			1039.6	0.623229			1039.2	1.02313			1041.8	15.7329				1040.6	11.3539			1040.2	3.95509
		1041.8	0.970078			1040.6	0.610678			1040.2	1.01247			1042.8	15.6096				1041.6	11.3292			1041.2	3.88568
		1042.8	0.947842			1041.6	0.62186			1041.2	1.04549			1043.8	15.5791				1042.6	11.3428			1042.2	3.87301
		1043.8	0.960762			1042.6	0.630589			1042.2	1.04476			1044.8	15.5952				1043.6	11.2939			1043.2	3.80466
		1044.8	0.950475			1043.6	0.625304			1043.2	1.02491			1045.8	15.6307				1044.6	11.3002			1044.2	3.85817
		1045.8	0.957969			1044.6	0.64147			1044.2	1.06927			1046.8	15.6653				1045.6	11.3122			1045.2	3.97305
		1046.8	0.954725			1045.6	0.637149			1045.2	1.04171			1047.8	15.6399				1046.6	11.3533			1046.2	3.9956
		1047.8	0.943414			1046.6	0.597238			1046.2	1.02047			1048.8	15.6567				1047.6	11.3602			1047.2	4.01961
		1048.8	0.955852			1047.6	0.60657			1047.2	1.01826			1049.8	15.6414				1048.6	11.3505			1048.2	4.01535
		1049.8	0.955778			1048.6	0.609828			1048.2	1.0414			1050.8	15.6554				1049.6	11.3456			1049.2	4.02992
		1050.8	0.938705			1049.6	0.613859			1049.2	1.00957			1051.8	15.6641				1050.6	11.3362			1050.2	3.99176
		1051.8	0.947676			1050.6	0.625215			1050.2	1.0363			1052.8	15.6533				1051.6	11.3043			1051.2	3.99034
		1052.8	0.956357			1051.6	0.627231			1051.2	1.01583			1053.8	15.6573				1052.6	11.2889			1052.2	3.87999
		1053.8	0.949073			1052.6	0.632072			1052.2	1.03714			1054.8	15.6544				1053.6	11.3722			1053.2	3.84635
		1054.8	0.951747			1053.6	0.629807			1053.2	1.01394			1055.8	15.6529				1054.6	11.3795			1054.2	3.83461
		1055.8	0.956947			1054.6	0.630503			1054.2	1.0029			1056.8	15.7079				1055.6	11.3868			1055.2	3.87312
		1056.8	0.946933			1055.6	0.621108			1055.2	1.01453			1057.8	15.8597				1056.6	11.3657			1056.2	3.784
		1057.8	0.965692			1056.6	0.629141			1056.2	1.01549			1058.8	15.8858				1057.6	11.3634			1057.2	3.86384
		1058.8	0.988402			1057.6	0.618132			1057.2	1.01185			1059.8	15.9258				1058.6	11.3577			1058.2	3.87622
		1059.8	0.981019			1058.6	0.622617			1058.2	1.03453			1060.8	15.9005				1059.6	11.3839			1059.2	3.74562
		1060.8	0.97406			1059.6	0.615641			1059.2	1.03788			1061.8	15.8879				1060.6	11.3739			1060.2	3.71828
		1061.8	0.970848			1060.6	0.641314			1060.2	1.02676			1062.8	15.9599				1061.6	11.3658			1061.2	3.65815
		1062.8	0.984524			1061.6	0.624211			1061.2	1.00091			1063.8	15.9725				1062.6	11.4077			1062.2	3.63989
		1063.8	0.96995			1062.6	0.609239			1062.2	1.0377			1064.8	15.9834				1063.6	11.3651			1063.2	3.67833
		1064.8	0.982447			1063.6	0.588043			1063.2	1.02708			1065.8	15.9882				1064.6	11.3725			1064.2	3.71993
		1065.8	0.979717			1064.6	0.595364			1064.2	1.05173			1066.8	15.9615				1065.6	11.3738			1065.2	3.73115
		1066.8	0.966026			1066.6	0.598173			1065.2	1.02017			1067.8	15.9561				1066.6	11.324			1066.2	3.66571
		1067.8	0.982733			1068.6	0.59232			1066.2	1.0517			1068.8	15.8973				1067.6	11.3634			1067.2	3.67499
		1068.8	0.986989			1069.6	0.605707			1067.2	1.05393			1069.8	15.9573				1068.6	11.3832			1068.2	3.66416
		1069.8	0.972982			1070.6	0.594267			1068.2	1.04998			1070.8	15.9943				1069.6	11.4219			1069.2	3.65216
		1070.8	0.991795			1071.6	0.603424			1069.2	1.02355			1071.8	15.9892				1070.6	11.4468			1070.2	3.6484
		1071.8	0.992224			1072.6	0.609259			1070.2	1.05089			1072.8	15.9847				1071.6	11.421			1071.2	3.63721
		1072.8	0.997627			1073.6	0.598412			1071.2	0.999474			1073.8	15.9563				1072.6	11.4195			1072.2	3.58555
		1073.8	0.970289			1074.6	0.608849			1072.2	1.01738			1074.8	15.9995				1073.6	11.3992			1073.2	3.64122
		1074.8	0.96697			1075.6	0.623458			1073.2	1.04568			1075.8	16.0036				1074.6	11.358			1074.2	3.59856
		1075.8	0.962862			1076.6	0.615756			1074.2	1.04379			1076.8	16.0197				1075.6	11.3375			1075.2	3.53184
		1076.8	0.972845			1077.6	0.613046			1075.2	1.03498			1077.8	16.0377				1076.6	11.3424			1076.2	3.51228
		1077.8	0.964791			1078.6	0.583251			1076.2	1.04207			1078.8	15.9613				1077.6	11.3354			1077.2	3.53282
		1078.8	0.963728			1079.6	0.606946			1077.2	1.04956			1079.8	15.9223				1078.6	11.3028			1078.2	3.47093
		1079.8	0.949054			1080.6	0.602777			1078.2	1.02666			1080.8	16.0085				1079.6	11.307			1079.2	3.46176
		1080.8	0.972186			1081.6	0.60289			1079.2	1.02381			1081.8	15.9652				1080.6	11.3492			1080.2	3.49785
		1081.8	0.988675			1082.6	0.621926			1080.2	1.04092			1082.8	15.9555				1081.6	11.3022			1081.2	3.55711
		1082.8	0.980823			1083.6	0.612526			1081.2	1.04682			1083.8	16.0444				1082.6	11.3543			1082.2	3.58036
		1083.8	0.987659			1084.6	0.593688			1082.2	1.03563			1084.8	16.0619				1083.6	11.3282			1083.2	3.58211
		1084.8	0.971605			1085.6	0.598366			1083.2	1.0513			1085.8	16.0495				1084.6	11.3034			1084.2	3.61434
		1085.8	0.988668			1086.6	0.613914			1084.2	1.04873			1086.8	16.0318				1085.6	11.3241			1085.2	3.73166
		1086.8	0.979607			1087.6	0.617045			1085.2	1.02329			1087.8	15.9136				1086.6	11.3165			1086.2	3.73185
		1087.8	0.964697			1088.6	0.609666			1086.2	1.06627			1088.8	16.028				1087.6	11.3362			1087.2	3.68505
		1088.8	0.983195			1089.6	0.623795			1087.2	1.03587			1089.8	16.0074				1088.6	11.3113			1088.2	3.69858
		1089.8	0.97253			1090.6	0.630449			1088.2	1.04338			1090.8	15.9777				1089.6	11.3034			1089.2	3.63018
		1090.8	0.961352			1091.6	0.624148			1089.2	1.03021			1091.8	16.0375				1090.6	11.321			1090.2	3.65778
		1091.8	0.977071			1092.6	0.606609			1090.2	1.03616			1092.8	15.992				1091.6	11.3058			1091.2	3.59509
		1092.8	0.95578			1093.6	0.617904			1091.2	1.03865			1093.8	15.9583				1092.6	11.3127			1092.2	3.63961
		1093.8	0.976808			1094.6	0.641387			1092.2	1.0734			1094.8	15.9278				1093.6	11.3071			1093.2	3.5515
		1094.8	0.963481			1095.6	0.664871			1093.2	1.05086			1095.8	16.0027				1094.6	11.3056			1094.2	3.49968
		1095.8	0.978345			1096.6	0.652309			1094.2	1.0697			1096.8	15.9057				1095.6	11.3257			1095.2	3.48751
		1096.8	0.971024			1097.6	0.643926			1095.2	1.061			1097.8	15.8952				1096.6	11.2937			1096.2	3.44962
		1097.8	0.956377			1098.6	0.655331			1096.2	1.06941			1098.8	15.9095				1097.6	11.2885			1097.2	3.41792
		1098.8	0.964685			1099.6	0.651062			1097.2	1.06861			1099.8	15.9084				1098.6	11.2849			1098.2	3.41442
		1099.8	0.971527			1100.6	0.647237			1098.2	1.07226			1100.8	15.9101				1099.6	11.2744			1099.2	3.48634
		1100.8	0.969138			1101.6	0.661565			1099.2	1.09946			1101.8	15.8832				1100.6	11.2867			1100.2	3.47198
		1101.8	0.977682			1102.6	0.637493			1100.2	1.05468			1102.8	15.8996				1101.6	11.3105			1101.2	3.40037
		1102.8	0.983373			1103.6	0.638637			1101.2	1.07323			1103.8	15.8464				1102.6	11.3222			1102.2	3.37661
		1103.8	0.98284			1104.6	0.635226			1102.2	1.06586			1104.8	15.8421				1103.6	11.2987			1103.2	3.42175
		1104.8	0.967753			1105.6	0.6301			1103.2	1.05697			1105.8	15.8226				1104.6	11.2982			1104.2	3.47888
		1105.8	0.956053			1106.6	0.608448			1104.2	1.06276			1106.8	15.8376				1105.6	11.3018			1105.2	3.47428
		1106.8	0.959851			1107.6	0.63275			1105.2	1.0293			1107.8	15.8087				1106.6	11.3428			1106.2	3.43041
		1107.8	0.958737			1108.6	0.634339			1106.2	1.03146			1108.8	15.7988				1107.6	11.3224			1107.2	3.43465
		1108.8	0.955891			1109.6	0.641683			1107.2	1.04331			1109.8	15.8481				1108.6	11.3627			1108.2	3.45578
		1109.8	0.971224			1110.6	0.659042			1108.2	1.05341			1110.8	15.8566				1109.6	11.3418			1109.2	3.41042
		1110.8	0.955199			1111.6	0.65924			1109.2	1.04858			1111.8	15.831				1110.6	11.329			1110.2	3.38451
		1111.8	0.945264			1112.6	0.658781			1110.2	1.03519			1112.8	15.8089				1111.6	11.3142			1111.2	3.30366
		1112.8	0.965887			1113.6	0.661969			1111.2	1.05658			1113.8	15.7577				1112.6	11.3318			1112.2	3.27945
		1113.8	0.931353			1114.6	0.66707			1112.2	1.04946			1114.8	15.6925				1113.6	11.3705			1113.2	3.25597
		1114.8	0.938346			1115.6	0.654493			1113.2	1.01681			1115.8	15.7556				1114.6	11.4081			1114.2	3.24111
		1115.8	0.942886			1116.6	0.628555			1114.2	1.04122			1116.8	15.766				1115.6	11.3814			1115.2	3.22032
		1116.8	0.940858			1117.6	0.626701			1115.2	1.04092			1117.8	15.74				1116.6	11.389			1116.2	3.24806
		1117.8	0.948966			1118.6	0.630776			1116.2	1.03187			1118.8	15.7754				1117.6	11.4096			1117.2	3.1572
		1118.8	0.941643			1119.6	0.632171			1117.2	1.06396			1119.8	15.8632				1118.6	11.4064			1118.2	3.23682
		1119.8	0.9482			1120.6	0.611349			1118.2	1.05327			1120.8	15.8134				1119.6	11.3813			1119.2	3.21572
		1120.8	0.964863			1121.6	0.606525			1119.2	1.09791			1121.8	15.7644				1120.6	11.3853			1120.2	3.17177
		1121.8	0.938089			1122.6	0.638415			1120.2	1.07706			1122.8	15.789				1121.6	11.4074			1121.2	3.15824
		1122.8	0.943321			1123.6	0.651633			1121.2	1.075			1123.8	15.7472				1122.6	11.4182			1122.2	3.14092
		1123.8	0.936169			1124.6	0.630204			1122.2	1.11075			1124.8	15.7737				1123.6	11.4447			1123.2	3.15119
		1124.8	0.939175			1125.6	0.652028			1123.2	1.08727			1125.8	15.7367				1124.6	11.4355			1124.2	3.10033
		1125.8	0.929222			1126.6	0.643886			1124.2	1.08384			1126.8	15.7329				1125.6	11.42			1125.2	3.15618
		1126.8	0.933143			1127.6	0.631923			1125.2	1.07571			1127.8	15.7371				1126.6	11.4305			1126.2	3.14232
		1127.8	0.919633			1128.6	0.625184			1126.2	1.0684			1128.8	15.6041				1127.6	11.4239			1127.2	3.16902
		1128.8	0.920765			1129.6	0.654036			1127.2	1.04707			1129.8	15.6376				1128.6	11.4095			1128.2	3.1615
		1129.8	0.94655			1130.6	0.634831			1128.2	1.05505			1130.8	15.6262				1129.6	11.4101			1129.2	3.18529
		1130.8	0.932997			1131.6	0.624718			1129.2	1.06305			1131.8	15.7226				1130.6	11.4088			1130.2	3.17536
		1131.8	0.945521			1132.6	0.628113			1130.2	1.07154			1132.8	15.739				1131.6	11.4201			1131.2	3.08238
		1132.8	0.945806			1133.6	0.6206			1131.2	1.07685			1133.8	15.7428				1132.6	11.3973			1132.2	3.17729
		1133.8	0.936766			1134.6	0.622914			1132.2	1.04005			1134.8	15.7785				1133.6	11.405			1133.2	3.11426
		1134.8	0.959383			1135.6	0.62252			1133.2	1.02079			1135.8	15.8185				1134.6	11.3863			1134.2	3.07156
		1135.8	0.955474			1136.6	0.638387			1134.2	1.03736			1136.8	15.7886				1135.6	11.3874			1135.2	3.05222
		1136.8	0.969189			1137.6	0.651613			1135.2	1.05401			1137.8	15.7272				1136.6	11.3719			1136.2	3.044
		1137.8	0.949171			1138.6	0.624061			1136.2	1.01742			1138.8	15.7013				1137.6	11.3278			1137.2	3.07547
		1138.8	0.942885			1139.6	0.631537			1137.2	1.02806			1139.8	15.7697				1138.6	11.3702			1138.2	3.11272
		1139.8	0.961701			1140.6	0.647537			1138.2	1.05521			1140.6	15.7191				1139.6	11.3201			1139.2	3.10311
		1140.6	0.948511			1141.6	0.63668			1139.2	1.08406			1141.6	15.6876				1140.6	11.3562			1140.2	3.06003
		1141.6	0.951461			1142.6	0.63158			1140.2	1.06642			1142.6	15.7068				1141.6	11.3865			1141.2	3.08256
		1142.6	0.953415			1143.6	0.657714			1141.2	1.08439			1143.6	15.7712				1142.6	11.3762			1142.2	3.06964
		1143.6	0.956512			1144.6	0.643795			1142.2	1.06372			1144.6	15.797				1143.6	11.3855			1143.2	3.07219
		1144.6	0.969093			1145.6	0.631917			1143.2	1.0955			1145.6	15.7366				1144.6	11.362			1144.2	3.00278
		1145.6	0.946541			1146.6	0.636963			1144.2	1.09297			1146.6	15.7835				1145.6	11.3613			1145.2	2.9504
		1146.6	0.938394			1147.6	0.643156			1145.2	1.07764			1147.6	15.7741				1146.6	11.3368			1146.2	2.89648
		1147.6	0.955194			1148.6	0.656716			1146.2	1.07677			1148.6	15.7204				1147.6	11.3623			1147.2	2.87155
		1148.6	0.964591			1149.6	0.685046			1147.2	1.07974			1149.6	15.8655				1148.6	11.309			1148.2	2.84546
		1149.6	0.975453			1150.6	0.653593			1148.2	1.06966			1150.6	15.8436				1149.6	11.3087			1149	2.92657
		1150.6	0.959677			1151.6	0.632818			1149	1.05104			1151.6	15.8515				1150.6	11.3033			1150	2.79988
		1151.6	0.962704			1152.6	0.619036			1150	1.07234			1152.6	15.8662				1151.6	11.2782			1151	2.82502
		1152.6	0.958998			1153.6	0.64025			1151	1.07371			1153.6	15.893				1152.6	11.2558			1152	2.87999
		1153.6	0.966235			1154.6	0.629479			1152	1.05212			1154.6	15.9176				1153.6	11.2737			1153	2.82979
		1154.6	0.968303			1155.6	0.64671			1153	1.04525			1155.6	15.8609				1154.6	11.2324			1154	2.73154
		1155.6	0.956613			1156.6	0.650551			1154	1.06431			1156.6	15.8649				1155.6	11.2523			1155	2.75996
		1156.6	0.958187			1157.6	0.636605			1155	1.06853			1157.6	15.876				1156.6	11.2213			1156	2.78838
		1157.6	0.965052			1158.6	0.646292			1156	1.04265			1158.6	15.8157				1157.6	11.2238			1157	2.7825
		1158.6	0.953417			1159.6	0.663732			1157	1.04216			1159.6	15.826				1158.6	11.247			1158	2.63791
		1159.6	0.970657			1160.6	0.661458			1158	1.02842			1160.6	15.8172				1159.6	11.2173			1159	2.65155
		1160.6	0.96667			1161.6	0.653197			1159	1.04737			1161.6	15.8325				1160.6	11.2088			1160	2.60643
		1161.6	0.967844			1162.6	0.648549			1160	1.05461			1162.6	15.8118				1161.6	11.2293			1161	2.57449
		1162.6	0.963434			1163.6	0.641697			1161	1.03424			1163.6	15.7158				1162.6	11.2322			1162	2.55077
		1163.6	0.978031			1164.6	0.639078			1162	1.04451			1164.6	15.6324				1163.6	11.2087			1163	2.47743
		1164.6	0.962383			1165.6	0.64607			1163	1.03496			1165.6	15.6707				1164.6	11.174			1164	2.56694
		1165.6	0.957608			1166.6	0.636573			1164	1.02117			1166.6	15.5842				1165.6	11.1641			1165	2.54855
		1166.6	0.937905			1167.6	0.624554			1165	1.03697			1167.6	15.6644				1166.6	11.1339			1166	2.56563
		1167.6	0.952087			1168.6	0.623183			1166	1.0345			1168.6	15.6981				1167.6	11.1881			1167	2.51666
		1168.6	0.934974			1169.6	0.630936			1167	1.07716			1169.6	15.6618				1168.6	11.1794			1168	2.46647
		1169.6	0.948648			1170.6	0.61761			1168	1.07584			1170.6	15.6492				1169.6	11.1941			1169	2.494
		1170.6	0.972735			1171.6	0.608671			1169	1.06292			1171.6	15.6365				1170.6	11.209			1170	2.45752
		1171.6	0.966842			1172.6	0.628688			1170	1.04871			1172.6	15.6235				1171.6	11.2449			1171	2.40333
		1172.6	0.9432			1173.6	0.611488			1171	1.06549			1173.6	15.6781				1172.6	11.2201			1172	2.33146
		1173.6	0.946459			1174.6	0.625809			1172	1.03122			1174.6	15.678				1173.6	11.2063			1173	2.32465
		1174.6	0.956511			1175.6	0.663297			1173	1.06847			1175.6	15.7049				1174.6	11.2469			1174	2.33221
		1175.6	0.971391			1176.6	0.641874			1174	1.05064			1176.6	15.7195				1175.6	11.2573			1175	2.35015
		1176.6	0.977159			1177.6	0.635774			1175	1.05689			1177.6	15.6891				1176.6	11.247			1176	2.36408
		1177.6	0.962494			1178.6	0.64059			1176	1.06086			1178.6	15.7689				1177.6	11.2414			1177	2.28035
		1178.6	0.968827			1179.6	0.629981			1177	1.07784			1179.6	15.8224				1178.6	11.2541			1178	2.29227
		1179.6	0.9898			1180.6	0.612439			1178	1.08184			1180.6	15.8236				1179.6	11.2659			1179	2.35151
		1180.6	0.994177			1181.6	0.629601			1179	1.08056			1181.6	15.7909				1180.6	11.2649			1180	2.33883
		1181.6	0.976327			1182.6	0.628793			1180	1.06145			1182.6	15.8257				1181.6	11.2653			1181	2.24121
		1182.6	0.980527			1183.6	0.639403			1181	1.06706			1183.6	15.8941				1182.6	11.283			1182	2.18983
		1183.6	0.989374			1184.6	0.616494			1182	1.03689			1184.6	15.9341				1183.6	11.2368			1183	2.21628
		1184.6	0.984885			1185.6	0.64323			1183	1.05433			1185.6	15.9808				1184.6	11.2507			1184	2.15136
		1185.6	0.988508			1186.6	0.656937			1184	1.06857			1186.6	15.9505				1185.6	11.2752			1185	2.13591
		1186.6	0.985417			1187.6	0.641483			1185	1.06352			1187.6	15.9881				1186.6	11.2659			1186	2.22162
		1187.6	0.983999			1188.6	0.607459			1186	1.07382			1188.6	15.9624				1187.6	11.2692			1187	2.31935
		1188.6	0.969207			1189.6	0.613124			1187	1.08105			1189.6	16.002				1188.6	11.2666			1188	2.34178
		1189.6	0.9745			1190.6	0.629264			1188	1.10383			1190.6	16.0419				1189.6	11.2615			1189	2.29044
		1190.6	0.986391			1191.6	0.634568			1189	1.09703			1191.6	16.0523				1190.6	11.2732			1190	2.24501
		1191.6	1.00064			1192.6	0.645129			1190	1.11337			1192.6	16.0695				1191.6	11.2516			1191	2.26841
		1192.6	0.991489			1193.6	0.637022			1191	1.06567			1193.6	16.0512				1192.6	11.2816			1192	2.24992
		1193.6	0.980164			1194.6	0.658089			1192	1.0911			1194.6	16.0202				1193.6	11.3295			1193	2.29481
		1194.6	0.971799			1195.6	0.658614			1193	1.06925			1195.6	16.0698				1194.6	11.3162			1194	2.29772
		1195.6	0.979887			1196.6	0.628914			1194	1.0706			1196.6	15.9903				1195.6	11.3138			1195	2.23794
		1196.6	0.978849			1197.6	0.610611			1195	1.04033			1197.6	16.03				1196.6	11.3052			1196	2.17463
		1197.6	0.983228			1198.6	0.632934			1196	1.06077			1198.6	15.9308				1197.6	11.2958			1197	2.11356
		1198.6	0.984821			1199.6	0.641467			1197	1.09688			1199.6	15.9215				1198.6	11.3007			1198	2.11876
		1199.6	0.993543			1200.6	0.612909			1198	1.08755			1200.6	15.9804				1199.6	11.3281			1199	2.06516
		1200.6	0.966514			1201.6	0.612766			1199	1.06038			1201.6	15.9191				1200.6	11.294			1200	2.03508
		1201.6	0.969625			1202.6	0.613808			1200	1.088			1202.6	15.9171				1201.6	11.2917			1201	2.10103
		1202.6	0.954662			1203.6	0.605414			1201	1.07009			1203.6	15.9057				1202.6	11.2677			1202	2.01779
		1203.6	0.964669			1204.6	0.607371			1202	1.07722			1204.6	15.8839				1203.6	11.3016			1203	2.04644
		1204.6	0.963714			1205.6	0.600224			1203	1.07498			1205.6	15.9001				1204.6	11.2678			1204	1.89898
		1205.6	0.962847			1206.6	0.604441			1204	1.07377			1206.6	15.943				1205.6	11.2516			1205	1.98135
		1206.6	0.97299			1207.6	0.614797			1205	1.13102			1207.6	15.8567				1206.6	11.2784			1206	2.00586
		1207.6	0.961998			1208.6	0.625557			1206	1.13816			1208.6	15.8177				1207.6	11.2707			1207	1.95739
		1208.6	0.947495			1209.6	0.632216			1207	1.12335			1209.6	15.8087				1208.6	11.2498			1208	1.89062
		1209.6	0.952765			1210.6	0.664184			1208	1.11126			1210.6	15.7796				1209.6	11.2352			1209	1.77545
		1210.6	0.94163			1211.6	0.685036			1209	1.10548			1211.6	15.7823				1210.6	11.2125			1210	1.83382
		1211.6	0.942709			1212.6	0.677897			1210	1.10193			1212.6	15.7474				1211.6	11.2017			1211	1.87265
		1212.6	0.954522			1213.6	0.648922			1211	1.14093			1213.6	15.77				1212.6	11.2011			1212	1.84456
		1213.6	0.956695			1214.6	0.67865			1212	1.13176			1214.6	15.7492				1213.6	11.2066			1213	1.83784
		1214.6	0.95229			1215.6	0.658052			1213	1.13309			1215.6	15.741				1214.6	11.2135			1214	1.82934
		1215.6	0.955503			1216.6	0.649516			1214	1.13382			1216.6	15.8127				1215.6	11.1979			1215	1.82998
		1216.6	0.960019			1217.6	0.692874			1215	1.10203			1217.6	15.8228				1216.6	11.2383			1216	1.78048
		1217.6	0.964321			1218.6	0.690393			1216	1.13342			1218.6	15.8622				1217.6	11.24			1217	1.86269
		1218.6	0.951172			1219.6	0.668644			1217	1.13933			1219.6	15.926				1218.6	11.2027			1218	1.78406
		1219.6	0.952851			1220.6	0.660294			1218	1.16384			1220.6	15.91				1219.6	11.1803			1219	1.69367
		1220.6	0.953662			1221.6	0.661611			1219	1.15531			1221.6	15.9339				1220.6	11.1976			1220	1.75521
		1221.6	0.988844			1222.6	0.670821			1220	1.13374			1222.6	15.9285				1221.6	11.1611			1221	1.77886
		1222.6	0.970934			1223.6	0.679123			1221	1.14271			1223.6	15.8402				1222.6	11.1712			1222	1.69517
		1223.6	0.967863			1224.6	0.694081			1222	1.15598			1224.6	15.8531				1223.6	11.176			1223	1.59911
		1224.6	0.974514			1225.6	0.680102			1223	1.15644			1225.6	15.802				1224.6	11.1941			1224	1.65472
		1225.6	0.9637			1226.6	0.666843			1224	1.19046			1226.6	15.8402				1225.6	11.2245			1225	1.66047
		1226.6	0.968202			1227.6	0.668966			1225	1.16445			1227.6	15.8666				1226.6	11.2457			1226	1.59379
		1227.6	0.939138			1228.6	0.665472			1226	1.16242			1228.6	15.8686				1227.6	11.2325			1227	1.54011
		1228.6	0.95696			1229.6	0.676758			1227	1.18143			1229.6	15.8234				1228.6	11.2326			1228	1.57588
		1229.6	0.949429			1230.6	0.671743			1228	1.18851			1230.6	15.9154				1229.6	11.2382			1229	1.57126
		1230.6	0.967206			1231.6	0.681259			1229	1.17186			1231.6	15.9083				1230.6	11.2216			1230	1.48765
		1231.6	0.95032			1232.6	0.683397			1230	1.16914			1232.6	15.8512				1231.6	11.229			1231	1.46038
		1232.6	0.951044			1233.6	0.675883			1231	1.19697			1233.6	15.8559				1232.6	11.2332			1232	1.44165
		1233.6	0.964513			1234.6	0.678143			1232	1.20293			1234.6	15.7829				1233.6	11.2244			1233	1.59261
		1234.6	0.931837			1235.6	0.681624			1233	1.17642			1235.6	15.7646				1234.6	11.2335			1234	1.52619
		1235.6	0.940361			1236.6	0.67258			1234	1.15713			1236.6	15.815				1235.6	11.2623			1235	1.49675
		1236.6	0.965673			1237.6	0.675155			1235	1.18419			1237.6	15.833				1236.6	11.2353			1236	1.38321
		1237.6	0.966899			1238.6	0.667385			1236	1.18455			1238.6	15.7988				1237.6	11.2405			1237	1.42812
		1238.6	0.966156			1239.6	0.64552			1237	1.17575			1239.6	15.8762				1238.6	11.2147			1238	1.4395
		1239.6	0.973777			1240.6	0.666385			1238	1.14197			1240.6	15.8329				1239.6	11.2498			1239	1.39666
		1240.6	0.967622			1241.6	0.670667			1239	1.14917			1241.6	15.8541				1240.6	11.2375			1240	1.35907
		1241.6	0.951338			1242.6	0.655118			1240	1.16863			1242.6	15.8127				1241.6	11.2367			1241	1.37506
		1242.6	0.96097			1243.6	0.647962			1241	1.18904			1243.6	15.8907				1242.6	11.2869			1242	1.26986
		1243.6	0.972354			1244.6	0.667039			1242	1.17928			1244.6	15.8597				1243.6	11.2832			1243	1.13289
		1244.6	0.973216			1245.6	0.647595			1243	1.19993			1245.6	15.83				1244.6	11.2891			1244	1.1402
		1245.6	0.965413			1246.6	0.651237			1244	1.18035			1246.6	15.8291				1245.6	11.2722			1245	1.06687
		1246.6	0.968583			1247.6	0.635325			1245	1.19671			1247.6	15.7974				1246.6	11.27			1246	1.09771
		1247.6	0.952214			1248.6	0.638216			1246	1.17654			1248.6	15.8191				1247.6	11.2613			1247	1.01732
		1248.6	0.95305			1249.6	0.645083			1247	1.19522			1249.6	15.8395				1248.6	11.2707			1248	1.0545
		1249.6	0.953268			1250.6	0.629592			1248	1.22443			1250.6	15.8579				1249.6	11.2352			1249	1.07255
		1250.6	0.935396			1251.6	0.65784			1249	1.2105			1251.6	15.9087				1250.6	11.2296			1250	0.970484
		1251.6	0.942972			1252.6	0.63013			1250	1.21907			1252.6	15.9794				1251.6	11.2784			1251	0.984903
		1252.6	0.957911			1253.6	0.63432			1251	1.2596			1253.6	15.8759				1252.6	11.2523			1252	0.997643
		1253.6	0.957899			1254.6	0.653009			1252	1.19843			1254.6	15.8938				1253.6	11.2512			1253	0.909783
		1254.6	0.967441			1255.6	0.649856			1253	1.22835			1255.6	15.8852				1254.6	11.2772			1254	0.888023
		1255.6	0.984794			1256.6	0.646305			1254	1.21289			1256.6	15.8357				1255.6	11.2649			1255	0.837185
		1256.6	0.970559			1257.6	0.648345			1255	1.19599			1257.6	15.8362				1256.6	11.2434			1256	0.798259
		1257.6	0.968502			1258.6	0.643116			1256	1.16782			1258.6	15.9017				1257.6	11.2546			1257	0.760347
		1258.6	0.967181			1259.6	0.639172			1257	1.19083			1259.6	15.9236				1258.6	11.2266			1258	0.835336
		1259.6	0.959135			1260.6	0.645558			1258	1.17313			1260.6	15.9016				1259.6	11.1949			1259	0.797492
		1260.6	0.968237			1261.6	0.657663			1259	1.19639			1261.6	15.8891				1260.6	11.2229			1260	0.806873
		1261.6	0.957365			1262.6	0.66027			1260	1.21817			1262.6	15.8975				1261.6	11.2456			1261	0.825667
		1262.6	0.982904			1263.6	0.67277			1261	1.20805			1263.6	15.9181				1262.6	11.3011			1262	0.838573
		1263.6	0.970394			1264.6	0.661366			1262	1.20481			1264.4	15.9496				1263.6	11.2602			1263	0.815558
		1264.4	0.977892			1265.6	0.650085			1263	1.1852			1265.4	15.8845				1264.6	11.26			1264	0.848526
		1265.4	0.957028			1266.6	0.648849			1264	1.24616			1266.4	15.9113				1265.6	11.3201			1265	0.808476
		1266.4	0.967315			1267.6	0.654275			1265	1.27839			1267.4	15.8197				1266.6	11.3031			1266	0.75116
		1267.4	0.954392			1268.6	0.650167			1266	1.21535			1268.4	15.7586				1267.6	11.2721			1267	0.755085
		1268.4	0.955838			1269.6	0.64811			1267	1.23244			1269.4	15.7998				1268.6	11.2441			1268	0.70539
		1269.4	0.956683			1270.6	0.655215			1268	1.26997			1270.4	15.8674				1269.6	11.1987			1269	0.834608
		1270.4	0.949618			1271.6	0.632273			1269	1.23874			1271.4	15.8832				1270.6	11.2084			1270	0.804003
		1271.4	0.942974			1272.6	0.634135			1270	1.26826			1272.4	15.9102				1271.6	11.2151			1271	0.652951
		1272.4	0.961276			1273.6	0.630716			1271	1.28986			1273.4	15.8626				1272.6	11.1814			1272	0.628727
		1273.4	0.956942			1274.6	0.619562			1272	1.27472			1274.4	15.9142				1273.6	11.173			1273	0.649388
		1274.4	0.956835			1275.6	0.621999			1273	1.26556			1275.4	15.8262				1274.6	11.1776			1274	0.670324
		1275.4	0.946325			1276.6	0.619142			1274	1.296			1276.4	15.8671				1275.6	11.2236			1275	0.627582
		1276.4	0.974111			1277.6	0.629702			1275	1.28201			1277.4	15.8469				1276.6	11.2282			1276	0.719513
		1277.4	0.962321			1278.6	0.617978			1276	1.23148			1278.4	15.7963				1277.6	11.2298			1277	0.679536
		1278.4	0.96692			1279.6	0.629376			1277	1.22349			1279.4	15.8056				1278.6	11.1986			1278	0.861611
		1279.4	0.970648			1280.6	0.629233			1278	1.25735			1280.4	15.8634				1279.6	11.2692			1279	0.740553
		1280.4	0.971573			1281.6	0.648397			1279	1.25939			1281.4	15.8164				1280.6	11.2971			1280	0.708477
		1281.4	0.962892			1282.6	0.649585			1280	1.26156			1282.4	15.8177				1281.6	11.2834			1281	0.681662
		1282.4	0.970293			1283.6	0.640606			1281	1.24322			1283.4	15.7951				1282.6	11.2771			1282	0.635853
		1283.4	0.976586			1284.6	0.63579			1282	1.28132			1284.4	15.8651				1283.6	11.2764			1283	0.617152
		1284.4	0.988001			1285.6	0.668941			1283	1.2825			1285.4	15.8465				1284.6	11.2869			1284	0.673732
		1285.4	0.985908			1286.6	0.671941			1284	1.30384			1286.4	15.8928				1285.6	11.2905			1285	0.666778
		1286.4	0.974715			1287.6	0.663794			1285	1.3026			1287.4	15.8617				1286.6	11.3281			1286	0.567751
		1287.4	0.976767			1288.6	0.653066			1286	1.28931			1288.4	15.8775				1287.6	11.3187			1287	0.584431
		1288.4	0.974201			1289.6	0.641535			1287	1.31261			1289.4	15.8898				1288.6	11.2951			1288	0.662205
		1289.4	0.978154			1290.6	0.647291			1288	1.31672			1290.4	15.9507				1289.6	11.2991			1289	0.553413
		1290.4	0.975685			1291.6	0.658695			1289	1.34968			1291.4	15.8952				1290.6	11.2695			1290	0.59692
		1291.4	0.967607			1292.6	0.661538			1290	1.34353			1292.4	15.8608				1291.6	11.2903			1291	0.527321
		1292.4	0.95638			1293.6	0.660767			1291	1.31836			1293.4	15.8599				1292.6	11.2789			1292	0.459704
		1293.4	0.976666			1294.6	0.672404			1292	1.32523			1294.4	15.8362				1293.6	11.268			1293	0.502367
		1294.4	0.959683			1295.6	0.667346			1293	1.3267			1295.4	15.8371				1294.6	11.3008			1294	0.610966
		1295.4	0.963813			1296.6	0.6739			1294	1.33252			1296.4	15.8426				1295.6	11.3085			1295	0.47452
		1296.4	0.972811			1297.6	0.670515			1295	1.35454			1297.4	15.8327				1296.6	11.3198			1296	0.38792
		1297.4	0.974438			1298.6	0.65535			1296	1.32728			1298.4	15.8525				1297.6	11.3222			1297	0.390037
		1298.4	0.974582			1299.6	0.636908			1297	1.30114			1299.4	15.9006				1298.6	11.3145			1298	0.320795
		1299.4	0.956324			1300.6	0.631565			1298	1.28543			1300.4	15.8365				1299.6	11.3267			1299	0.365886
		1300.4	0.954991			1301.6	0.662137			1299	1.31113			1301.4	15.8884				1300.6	11.3265			1300	0.397069
		1301.4	0.965249			1302.6	0.675887			1300	1.31193			1302.4	15.8522				1301.6	11.326			1301	0.377414
		1302.4	0.95292			1303.6	0.653138			1301	1.32194			1303.4	15.8573				1302.6	11.3733			1302	0.267415
		1303.4	0.950868			1304.6	0.676997			1302	1.332			1304.4	15.8339				1303.6	11.35			1303	0.281162
		1304.4	0.958891			1305.6	0.66312			1303	1.34646			1305.4	15.7942				1304.6	11.3535			1304	0.336216
		1305.4	0.961778			1306.6	0.674888			1304	1.36542			1306.4	15.8745				1305.6	11.3473			1305	0.251643
		1306.4	0.973923			1307.6	0.699804			1305	1.31905			1307.4	15.8306				1306.6	11.3284			1306	0.26021
		1307.4	0.952504			1308.6	0.690488			1306	1.3473			1308.4	15.8628				1307.6	11.3173			1307	0.206488
		1308.4	0.9495			1309.6	0.655658			1307	1.35292			1309.4	15.9268				1308.6	11.3547			1308	0.259349
		1309.4	0.95668			1310.6	0.658885			1308	1.3355			1310.4	15.8818				1309.6	11.3802			1309	0.198522
		1310.4	0.953173			1311.6	0.67106			1309	1.34093			1311.4	15.8335				1310.6	11.3627			1310	0.30276
		1311.4	0.963315			1312.6	0.681334			1310	1.36055			1312.4	15.8757				1311.6	11.3713			1311	0.287359
		1312.4	0.948074			1313.6	0.675874			1311	1.38207			1313.4	15.8012				1312.6	11.3615			1312	0.248376
		1313.4	0.94274			1314.6	0.693567			1312	1.36949			1314.4	15.7351				1313.6	11.3896			1313	0.183494
		1314.4	0.943553			1315.6	0.722854			1313	1.35874			1315.4	15.7003				1314.6	11.3866			1314	0.140456
		1315.4	0.950428			1316.6	0.712078			1314	1.34156			1316.4	15.7203				1315.6	11.3922			1315	0.0711286
		1316.4	0.951842			1317.6	0.690286			1315	1.35276			1317.4	15.6903				1316.6	11.4017			1316	0.0143025
		1317.4	0.926032			1318.6	0.689007			1316	1.34744			1318.4	15.7846				1317.6	11.3546			1317	0.00331572
		1318.4	0.951862			1319.6	0.686384			1317	1.33159			1319.4	15.7886				1318.6	11.3671			1318	0.109256
		1319.4	0.951457			1320.6	0.710046			1318	1.33101			1320.4	15.7463				1319.6	11.3521			1319	0.0259912
		1320.4	0.956882			1321.6	0.722665			1319	1.33431			1321.4	15.8113				1320.6	11.3342			1320	0.0370862
		1321.4	0.95394			1322.6	0.69337			1320	1.29089			1322.4	15.836				1321.6	11.3112			1321	0.0095099
		1322.4	0.939886			1323.6	0.673514			1321	1.30761			1323.4	15.7848				1322.6	11.3147			1322	0.00936443
		1323.4	0.949539			1324.6	0.686633			1322	1.33912			1324.4	15.7696				1323.6	11.2845			1323	0.00789002
		1324.4	0.949537			1325.6	0.697193			1323	1.33229			1325.4	15.7625				1324.6	11.2785			1324	0.0301619
		1325.4	0.951468			1326.6	0.699766			1324	1.32459			1326.4	15.78				1325.6	11.271			1325	-0.0503272
		1326.4	0.951501			1327.6	0.721802			1325	1.29235			1327.4	15.8196				1326.6	11.2968			1326	-0.11621
		1327.4	0.936592			1328.6	0.702397			1326	1.30186			1328.4	15.7615				1327.6	11.3097			1327	-0.146249
		1328.4	0.946889			1329.6	0.687621			1327	1.32451			1329.4	15.7901				1328.6	11.3258			1328	-0.228081
		1329.4	0.957134			1330.6	0.694139			1328	1.29669			1330.4	15.8393				1329.6	11.3174			1329	-0.218475
		1330.4	0.963089			1331.6	0.685568			1329	1.33484			1331.4	15.791				1330.6	11.3179			1330	-0.224767
		1331.4	0.97254			1332.6	0.687259			1330	1.32261			1332.4	15.7484				1331.6	11.3543			1331	-0.373118
		1332.4	0.964369			1333.6	0.715787			1331	1.31501			1333.4	15.7468				1332.6	11.3161			1332	-0.354554
		1333.4	0.968456			1334.6	0.698288			1332	1.33087			1334.4	15.6967				1333.6	11.3312			1333	-0.451438
		1334.4	0.955673			1335.6	0.695951			1333	1.34307			1335.4	15.6792				1334.6	11.2893			1334	-0.434771
		1335.4	0.960601			1336.6	0.697303			1334	1.34077			1336.4	15.7997				1335.6	11.2623			1335	-0.456972
		1336.4	0.96812			1337.6	0.679965			1335	1.34805			1337.4	15.844				1336.6	11.2971			1336	-0.505874
		1337.4	0.977658			1338.6	0.678334			1336	1.39124			1338.4	15.8497				1337.6	11.2641			1337	-0.539282
		1338.4	0.974012			1339.6	0.670568			1337	1.33583			1339.4	15.853				1338.6	11.2809			1338	-0.599404
		1339.4	0.959048			1340.6	0.678868			1338	1.40058			1340.4	15.8779				1339.6	11.2995			1339	-0.706864
		1340.4	0.961261			1341.6	0.685173			1339	1.38327			1341.4	15.8371				1340.6	11.303			1340	-0.625476
		1341.4	0.963585			1342.6	0.686832			1340	1.38506			1342.4	15.829				1341.6	11.2631			1341	-0.673937
		1342.4	0.970908			1343.6	0.683269			1341	1.38333			1343.4	15.8251				1342.6	11.278			1342	-0.593086
		1343.4	0.948179			1344.6	0.649361			1342	1.35118			1344.4	15.9454				1343.6	11.2582			1343	-0.552149
		1344.4	0.991951			1345.6	0.658046			1343	1.3674			1345.4	15.9636				1344.6	11.3097			1344	-0.479878
		1345.4	0.975043			1346.6	0.672116			1344	1.36023			1346.4	15.9623				1345.6	11.2945			1345	-0.499224
		1346.4	0.969847			1347.6	0.673309			1345	1.38341			1347.4	15.9335				1346.6	11.2906			1346	-0.5396
		1347.4	0.970843			1348.6	0.677416			1346	1.37621			1348.4	15.8986				1347.6	11.2832			1347	-0.558137
		1348.4	0.965216			1349.6	0.671142			1347	1.3967			1349.4	15.9164				1348.6	11.2789			1348	-0.602956
		1349.4	0.95192			1350.6	0.656583			1348	1.35958			1350.4	15.9801				1349.6	11.2746			1349	-0.718056
		1350.4	0.975868			1351.6	0.658895			1349	1.39067			1351.4	16.0019				1350.6	11.2745			1350	-0.798924
		1351.4	0.974587			1352.6	0.652319			1350	1.37648			1352.4	15.9484				1351.6	11.3018			1351	-0.672693
		1352.4	0.980827			1353.6	0.639704			1351	1.38194			1353.4	15.9321				1352.6	11.2869			1352	-0.732194
		1353.4	0.977109			1354.6	0.644474			1352	1.36338			1354.4	15.8877				1353.6	11.2605			1353	-0.870598
		1354.4	0.943802			1355.6	0.659697			1353	1.36866			1355.4	15.8829				1354.6	11.25			1354	-0.98181
		1355.4	0.965931			1356.6	0.644797			1354	1.35997			1356.4	15.9212				1355.6	11.2364			1355	-0.914202
		1356.4	0.955004			1357.6	0.657399			1355	1.34289			1357.4	15.9668				1356.6	11.2469			1356	-0.943394
		1357.4	0.969525			1358.6	0.659699			1356	1.34746			1358.4	15.9504				1357.6	11.2516			1357	-0.852865
		1358.4	0.96279			1359.6	0.673068			1357	1.372			1359.4	15.8855				1358.6	11.255			1358	-0.843581
		1359.4	0.959029			1360.6	0.668282			1358	1.40432			1360.4	15.8931				1359.6	11.2087			1359	-0.816697
		1360.4	0.946115			1361.6	0.665444			1359	1.35734			1361.4	15.9636				1360.6	11.232			1360	-0.879864
		1361.4	0.987131			1362.6	0.676455			1360	1.34986			1362.4	15.9866				1361.6	11.2145			1361	-1.0446
		1362.4	0.966839			1363.6	0.649277			1361	1.38819			1363.4	15.9897				1362.6	11.2795			1362	-0.960931
		1363.4	0.966222			1364.6	0.663521			1362	1.40369			1364.4	15.9332				1363.6	11.2715			1363	-0.969661
		1364.4	0.97467			1365.6	0.653088			1363	1.39358			1365.4	15.8468				1364.6	11.2414			1364	-1.13547
		1365.4	0.96938			1366.6	0.653036			1364	1.43028			1366.4	15.79				1365.6	11.2569			1365	-1.20758
		1366.4	0.969532			1367.6	0.684344			1365	1.4236			1367.4	15.7715				1366.6	11.2632			1366	-1.18464
		1367.4	0.965575			1368.6	0.676956			1366	1.45557			1368.4	15.832				1367.6	11.2488			1367	-1.21672
		1368.4	0.985336			1369.6	0.692167			1367	1.44225			1369.4	15.8606				1368.6	11.2621			1368	-1.24275
		1369.4	0.975095			1370.6	0.67			1368	1.48388			1370.4	15.8446				1369.6	11.255			1369	-1.18235
		1370.4	0.974309			1371.6	0.664535			1369	1.42759			1371.4	15.8307				1370.6	11.2405			1370	-1.21546
		1371.4	0.967565			1372.6	0.621369			1370	1.42679			1372.4	15.8386				1371.6	11.2181			1371	-1.2661
		1372.4	0.972189			1373.6	0.642297			1371	1.43436			1373.4	15.8076				1372.6	11.2178			1372	-1.33043
		1373.4	0.958475			1374.6	0.650797			1372	1.47172			1374.4	15.8042				1373.6	11.2601			1373	-1.37141
		1374.4	0.986268			1375.6	0.662615			1373	1.46553			1375.4	15.7571				1374.6	11.2946			1374	-1.37061
		1375.4	0.970111			1376.6	0.639598			1374	1.47927			1376.4	15.7597				1375.6	11.291			1375	-1.37373
		1376.4	0.981534			1377.6	0.66293			1375	1.45399			1377.4	15.7244				1376.6	11.247			1376	-1.41466
		1377.4	0.960053			1378.6	0.674186			1376	1.45495			1378.4	15.7741				1377.6	11.3068			1377	-1.35239
		1378.4	0.974017			1379.6	0.658144			1377	1.47322			1379.4	15.8151				1378.6	11.3189			1378	-1.29615
		1379.4	0.963866			1380.6	0.664105			1378	1.45724			1380.4	15.7602				1379.6	11.3116			1379	-1.38314
		1380.4	0.955724			1381.6	0.658146			1379	1.50224			1381.4	15.8451				1380.6	11.277			1380	-1.47233
		1381.4	0.962928			1382.6	0.643082			1380	1.47205			1382.4	15.8887				1381.6	11.2692			1381	-1.45302
		1382.4	0.969175			1383.6	0.650953			1381	1.51919			1383.4	15.924				1382.6	11.2916			1382	-1.5326
		1383.4	0.972283			1384.6	0.650187			1382	1.52656			1384.4	15.9082				1383.6	11.2892			1383	-1.56713
		1384.4	0.973751			1385.6	0.664292			1383	1.5204			1385.2	15.875				1384.6	11.3289			1384	-1.57112
		1385.2	0.965291			1386.6	0.64478			1384	1.51622			1386.2	15.9246				1385.6	11.3196			1385	-1.57114
		1386.2	0.97128			1387.6	0.675343			1385	1.5172			1387.2	15.8561				1386.6	11.3402			1386	-1.55846
		1387.2	0.969406			1388.6	0.6511			1386	1.53131			1388.2	15.7597				1387.6	11.341			1387	-1.51163
		1388.2	0.943524			1389.6	0.661663			1387	1.54231			1389.2	15.8504				1388.6	11.2917			1388	-1.54886
		1389.2	0.946965			1390.6	0.657268			1388	1.56746			1390.2	15.8084				1389.6	11.324			1389	-1.4992
		1390.2	0.968667			1391.6	0.649582			1389	1.55086			1391.2	15.8358				1390.6	11.2783			1390	-1.47256
		1391.2	0.957212			1392.6	0.654672			1390	1.51018			1392.2	15.8018				1391.6	11.2514			1391	-1.41018
		1392.2	0.967437			1393.6	0.645586			1391	1.52528			1393.2	15.8679				1392.6	11.299			1392	-1.47627
		1393.2	0.957869			1394.6	0.652103			1392	1.52336			1394.2	15.8561				1393.6	11.2866			1393	-1.41154
		1394.2	0.953004			1395.6	0.660751			1393	1.47265			1395.2	15.8879				1394.6	11.2934			1394	-1.45534
		1395.2	0.971383			1396.6	0.668193			1394	1.45576			1396.2	15.9121				1395.6	11.2821			1395	-1.63591
		1396.2	0.9684			1397.6	0.646342			1395	1.48342			1397.2	15.9054				1396.6	11.2857			1396	-1.69541
		1397.2	0.963711			1398.6	0.656672			1396	1.46897			1398.2	15.8565				1397.6	11.2303			1397	-1.78126
		1398.2	0.956322			1399.6	0.653821			1397	1.47929			1399.2	15.8987				1398.6	11.2579			1398	-1.78563
		1399.2	0.966054			1400.6	0.647411			1398	1.51295			1400.2	15.9137				1399.6	11.2575			1399	-1.76035
		1400.2	0.96438			1401.6	0.648082			1399	1.51305			1401.2	15.9443				1400.6	11.2319			1400	-1.90394
		1401.2	0.959127			1402.6	0.65966			1400	1.54618			1402.2	15.9538				1401.6	11.2303			1401	-1.8564
		1402.2	0.983962			1403.6	0.64321			1401	1.5351			1403.2	15.9421				1402.6	11.2074			1402	-1.99945
		1403.2	0.985032			1404.6	0.621781			1402	1.53639			1404.2	15.9591				1403.6	11.1749			1403	-2.05853
		1404.2	0.976956			1405.6	0.64352			1403	1.50932			1405.2	15.9723				1404.6	11.2122			1404	-2.03816
		1405.2	0.988349			1406.6	0.665359			1404	1.48146			1406.2	16.0146				1405.6	11.1973			1405	-2.18182
		1406.2	0.987153			1407.6	0.658324			1405	1.50543			1407.2	15.9629				1406.6	11.2173			1406	-2.12362
		1407.2	0.99114			1408.6	0.645708			1406	1.52616			1408.2	15.9283				1407.6	11.2072			1407	-2.14821
		1408.2	0.993155			1409.6	0.665159			1407	1.4983			1409.2	15.9262				1408.6	11.1963			1408	-2.19902
		1409.2	0.982077			1410.6	0.650302			1408	1.48344			1410.2	15.9169				1409.6	11.2179			1409	-2.19047
		1410.2	0.973845			1411.6	0.591885			1409	1.48187			1411.2	15.8977				1410.6	11.2291			1410	-2.14678
		1411.2	0.97382			1412.6	0.603885			1410	1.5231			1412.2	15.9386				1411.6	11.2151			1411	-2.22434
		1412.2	0.983167			1413.6	0.613896			1411	1.47726			1413.2	15.9885				1412.6	11.1992			1412	-2.22071
		1413.2	0.980435			1414.6	0.671699			1412	1.54721			1414.2	16.0102				1413.6	11.1847			1413	-2.22928
		1414.2	0.98632			1415.6	0.678037			1413	1.52741			1415.2	15.9401				1414.6	11.1896			1414	-2.27014
		1415.2	0.986545			1416.6	0.676035			1414	1.51078			1416.2	15.95				1415.6	11.2191			1415	-2.34532
		1416.2	0.971144			1417.6	0.684766			1415	1.51005			1417.2	15.9465				1416.6	11.1678			1416	-2.34636
		1417.2	0.974601			1418.6	0.641142			1416	1.50643			1418.2	15.9926				1417.6	11.1833			1417	-2.35213
		1418.2	0.990925			1419.6	0.651654			1417	1.45591			1419.2	15.9698				1418.6	11.181			1418	-2.416
		1419.2	0.97848			1420.6	0.654889			1418	1.49697			1420.2	15.9642				1419.6	11.1878			1419	-2.36143
		1420.2	0.967487			1421.6	0.656081			1419	1.49439			1421.2	15.8498				1420.6	11.1837			1420	-2.44406
		1421.2	0.958074			1422.6	0.643395			1420	1.47884			1422.2	15.82				1421.6	11.1696			1421	-2.50977
		1422.2	0.972157			1423.6	0.653996			1421	1.51571			1423.2	15.9062				1422.6	11.1332			1422	-2.49652
		1423.2	0.973124			1424.6	0.625901			1422	1.50209			1424.2	15.8568				1423.6	11.1257			1423	-2.60865
		1424.2	0.96859			1425.6	0.665201			1423	1.57974			1425.2	15.9041				1424.6	11.145			1424	-2.53312
		1425.2	0.967686			1426.6	0.652495			1424	1.51955			1426.2	15.9184				1425.6	11.1512			1425	-2.61725
		1426.2	0.965972			1427.6	0.649022			1425	1.47966			1427.2	15.888				1426.6	11.1678			1426	-2.49756
		1427.2	0.975265			1428.6	0.64601			1426	1.48042			1428.2	15.8881				1427.6	11.171			1427	-2.69026
		1428.2	0.966861			1429.6	0.648535			1427	1.45812			1429.2	15.847				1428.6	11.1529			1428	-2.7071
		1429.2	0.951468			1430.6	0.648917			1428	1.51039			1430.2	15.8941				1429.6	11.1477			1429	-2.6842
		1430.2	0.974718			1431.6	0.653014			1429	1.49766			1431.2	15.8758				1430.6	11.1768			1430	-2.7615
		1431.2	0.945698			1432.6	0.667194			1430	1.51757			1432.2	15.7617				1431.6	11.1861			1431	-2.77205
		1432.2	0.940192			1433.6	0.645428			1431	1.48921			1433.2	15.8026				1432.6	11.2017			1432	-2.74413
		1433.2	0.940715			1434.6	0.67015			1432	1.50957			1434.2	15.8488				1433.6	11.215			1433	-2.77003
		1434.2	0.942703			1435.6	0.670362			1433	1.57255			1435.2	15.8344				1434.6	11.1694			1434	-2.82442
		1435.2	0.962218			1436.6	0.664754			1434	1.54505			1436.2	15.7712				1435.6	11.1887			1435	-2.80452
		1436.2	0.953937			1437.6	0.668821			1435	1.56119			1437.2	15.7619				1436.6	11.1913			1436	-2.80213
		1437.2	0.959335			1438.6	0.639441			1436	1.49991			1438.2	15.8128				1437.6	11.1812			1437	-2.81508
		1438.2	0.965547			1439.6	0.625747			1437	1.5158			1439.2	15.8177				1438.6	11.1713			1438	-2.92494
		1439.2	0.950811			1440.6	0.651548			1438	1.53198			1440.2	15.8283				1439.6	11.1607			1439	-3.00827
		1440.2	0.951855			1441.6	0.658148			1439	1.5347			1441.2	15.8166				1440.6	11.1496			1440	-2.95899
		1441.2	0.96736			1442.6	0.661804			1440	1.57925			1442.2	15.8189				1441.6	11.1536			1441	-3.09996
		1442.2	0.962939			1443.6	0.665819			1441	1.51964			1443.2	15.8247				1442.6	11.178			1442	-2.99651
		1443.2	0.96573			1444.6	0.654256			1442	1.51674			1444.2	15.8474				1443.6	11.1962			1443	-3.02251
		1444.2	0.971051			1445.6	0.668482			1443	1.53282			1445.2	15.8091				1444.6	11.2282			1444	-2.96756
		1445.2	0.96006			1446.6	0.665761			1444	1.56423			1446.2	15.8707				1445.6	11.2563			1445	-2.99816
		1446.2	0.974798			1447.6	0.674803			1445	1.53147			1447.2	15.8889				1446.6	11.2463			1446	-3.00009
		1447.2	0.964344			1448.6	0.669896			1446	1.54031			1448.2	15.8498				1447.6	11.2293			1447	-2.97135
		1448.2	0.968058			1449.6	0.656548			1447	1.57074			1449.2	15.9383				1448.6	11.242			1448	-3.00937
		1449.2	0.954566			1450.6	0.652376			1448	1.59277			1450.2	15.8964				1449.6	11.2538			1449	-3.03469
		1450.2	0.977817			1451.6	0.655649			1449	1.52719			1451.2	15.8885				1450.6	11.2719			1450	-2.95038
		1451.2	0.972584			1452.6	0.675034			1450	1.57381			1452.2	15.8877				1451.6	11.2242			1451	-3.02241
		1452.2	0.968464			1453.6	0.673338			1451	1.58059			1453.2	15.8321				1452.6	11.2353			1452	-3.11005
		1453.2	0.968067			1454.6	0.675868			1452	1.56099			1454.2	15.8367				1453.6	11.2382			1453	-3.22659
		1454.2	0.964799			1455.6	0.681006			1453	1.5818			1455.2	15.8638				1454.6	11.2418			1454	-3.31992
		1455.2	0.974284			1456.6	0.692407			1454	1.58905			1456.2	15.8786				1455.6	11.2148			1455	-3.33576
		1456.2	0.961347			1457.6	0.690994			1455	1.5671			1457.2	15.8918				1456.6	11.1985			1456	-3.28423
		1457.2	0.945295			1458.6	0.707884			1456	1.60749			1458.2	15.8823				1457.6	11.1624			1457	-3.2926
		1458.2	0.96108			1459.6	0.694639			1457	1.60067			1459.2	15.8478				1458.6	11.1494			1458	-3.2283
		1459.2	0.946517			1460.6	0.682423			1458	1.62787			1460.2	15.8459				1459.6	11.2057			1459	-3.28891
		1460.2	0.939683			1461.6	0.655068			1459	1.54475			1461.2	15.8696				1460.6	11.1995			1460	-3.40463
		1461.2	0.962728			1462.6	0.659332			1460	1.58329			1462.2	15.908				1461.6	11.1987			1461	-3.53834
		1462.2	0.956461			1463.6	0.62578			1461	1.59642			1463.2	15.8474				1462.6	11.1925			1462	-3.4982
		1463.2	0.97062			1464.6	0.642635			1462	1.59788			1464.2	16.0001				1463.6	11.2004			1463	-3.50096
		1464.2	0.980592			1465.6	0.658981			1463	1.62044			1465.2	15.9664				1464.6	11.2505			1464	-3.47842
		1465.2	0.9634			1466.6	0.632641			1464	1.67665			1466.2	15.9631				1465.6	11.2207			1465	-3.39238
		1466.2	0.978094			1467.6	0.617078			1465	1.59898			1467.2	15.9643				1466.6	11.2321			1466	-3.46125
		1467.2	0.962056			1468.6	0.615773			1466	1.66721			1468.2	15.9522				1467.6	11.2443			1467	-3.51624
		1468.2	0.974816			1469.6	0.637761			1467	1.66662			1469.2	16.0209				1468.6	11.2866			1468	-3.44257
		1469.2	0.99207			1470.6	0.619238			1468	1.67203			1470.2	16.0015				1469.6	11.2748			1469	-3.52716
		1470.2	0.977957			1471.6	0.62637			1469	1.61324			1471.2	15.9698				1470.6	11.2178			1470	-3.61548
		1471.2	0.958934			1472.6	0.643744			1470	1.61073			1472.2	15.8905				1471.6	11.2113			1471	-3.67292
		1472.2	0.961554			1473.6	0.663998			1471	1.58783			1473.2	15.8243				1472.6	11.2549			1472	-3.69622
		1473.2	0.967429			1474.6	0.653116			1472	1.5729			1474.2	15.7703				1473.6	11.272			1473	-3.71347
		1474.2	0.97157			1475.6	0.659425			1473	1.58762			1475.2	15.7665				1474.6	11.2471			1474	-3.82138
		1475.2	0.945297			1476.6	0.649059			1474	1.61468			1476.2	15.7694				1475.6	11.2334			1475	-3.90587
		1476.2	0.949589			1477.6	0.657798			1475	1.60553			1477.2	15.7689				1476.6	11.2629			1476	-3.79035
		1477.2	0.959768			1478.6	0.64709			1476	1.61766			1478.2	15.6994				1477.6	11.2527			1477	-3.8279
		1478.2	0.951267			1479.6	0.636889			1477	1.6575			1479.2	15.658				1478.6	11.2144			1478	-3.883
		1479.2	0.952151			1480.6	0.629029			1478	1.64125			1480.2	15.6864				1479.6	11.2177			1479	-3.99349
		1480.2	0.955602			1481.6	0.620383			1479	1.60839			1481.2	15.7277				1480.6	11.2321			1480	-4.12462
		1481.2	0.964831			1482.6	0.637085			1480	1.65511			1482.2	15.776				1481.6	11.2115			1481	-4.15591
		1482.2	0.982398			1483.6	0.622725			1481	1.63694			1483.2	15.7314				1482.6	11.2092			1482	-4.21876
		1483.2	0.968494			1484.6	0.637553			1482	1.71816			1484.2	15.7818				1483.6	11.213			1483	-4.37827
		1484.2	0.964579			1485.6	0.633042			1483	1.75051			1485.2	15.7889				1484.6	11.2153			1484	-4.44201
		1485.2	0.949612			1486.6	0.640466			1484	1.66909			1486.2	15.8054				1485.6	11.2513			1485	-4.40832
		1486.2	0.951063			1487.6	0.648806			1485	1.69734			1487.2	15.816				1486.6	11.2238			1486	-4.3927
		1487.2	0.953043			1488.6	0.662582			1486	1.66552			1488.2	15.8685				1487.6	11.217			1487	-4.42482
		1488.2	0.974037			1489.6	0.675546			1487	1.66877			1489.2	15.874				1488.6	11.2117			1488	-4.51343
		1489.2	0.969807			1490.6	0.673265			1488	1.62522			1490.2	15.8409				1489.6	11.2595			1489	-4.47428
		1490.2	0.965692			1491.6	0.675723			1489	1.62997			1491.2	15.9293				1490.6	11.2244			1490	-4.46587
		1491.2	0.988936			1492.6	0.693837			1490	1.67251			1492.2	15.8673				1491.6	11.2346			1491	-4.48185
		1492.2	0.973422			1493.6	0.667362			1491	1.6336			1493.2	15.9066				1492.6	11.196			1492	-4.44316
		1493.2	0.957218			1494.6	0.693237			1492	1.67902			1494.2	15.9218				1493.6	11.1751			1493	-4.56818
		1494.2	0.960678			1495.6	0.675726			1493	1.66371			1495.2	15.891				1494.6	11.1629			1494	-4.55544
		1495.2	0.969628			1496.6	0.654047			1494	1.64226			1496.2	15.8207				1495.6	11.1889			1495	-4.70567
		1496.2	0.974463			1497.6	0.677961			1495	1.6654			1497.2	15.7895				1496.6	11.2143			1496	-4.83062
		1497.2	0.952594			1498.6	0.665264			1496	1.67706			1498.2	15.8659				1497.6	11.2132			1497	-4.86112
		1498.2	0.952397			1499.6	0.677618			1497	1.68511			1499.2	15.7925				1498.6	11.2261			1498	-4.90797
		1499.2	0.954488			1500.6	0.648584			1498	1.69699			1500.2	15.7807				1499.6	11.235			1499	-5.05707
		1500.2	0.948683			1501.6	0.651655			1499	1.70393			1501.2	15.8599				1500.6	11.2226			1500	-4.96831
		1501.2	0.96263			1502.6	0.633704			1500	1.6835			1502.2	15.9167				1501.6	11.2362			1501	-4.99817
		1502.2	0.968148			1503.6	0.621263			1501	1.7074			1503.2	15.8663				1502.6	11.2474			1502	-4.99217
		1503.2	0.952469			1504.6	0.627975			1502	1.688			1504.2	15.9017				1503.6	11.2032			1503	-5.0306
		1504.2	0.976478			1505.6	0.618498			1503	1.7029			1505.2	15.8279				1504.6	11.2035			1504	-5.09353
		1505.2	0.959418			1506.6	0.638969			1504	1.66658			1506.2	15.7589				1505.6	11.1633			1505	-5.0487
		1506.2	0.958638			1507.6	0.643656			1505	1.70395			1507.2	15.7874				1506.6	11.15			1506	-4.99928
		1507.2	0.978675			1508.6	0.635639			1506	1.75187			1508.2	15.7226				1507.6	11.1597			1507	-5.16663
		1508.2	0.96207			1509.6	0.681283			1507	1.76369			1509.2	15.6995				1508.6	11.1527			1508	-5.25181
		1509.2	0.972648			1510.6	0.642089			1508	1.66388			1510.2	15.6811				1509.6	11.1806			1509	-5.36576
		1510.2	0.978282			1511.6	0.64405			1509	1.67319			1511.2	15.8257				1510.6	11.2185			1510	-5.51345
		1511.2	0.986179			1512.6	0.65493			1510	1.68993			1512.2	15.7187				1511.6	11.2073			1511	-5.5323
		1512.2	0.970376			1513.6	0.647929			1511	1.66573			1513.2	15.7147				1512.6	11.2218			1512	-5.63126
		1513.2	0.968808			1514.6	0.6538			1512	1.66202			1514.2	15.7472				1513.6	11.2153			1513	-5.57827
		1514.2	0.985033			1515.6	0.6855			1513	1.67658			1515.2	15.7714				1514.6	11.2243			1514	-5.65048
		1515.2	0.967991			1516.6	0.66235			1514	1.6967			1516.2	15.7242				1515.6	11.2265			1515	-5.63851
		1516.2	0.955684			1517.6	0.658098			1515	1.70274			1517.2	15.6878				1516.6	11.2174			1516	-5.70125
		1517.2	0.976502			1518.6	0.662705			1516	1.73674			1518.2	15.7599				1517.6	11.2048			1517	-5.80215
		1518.2	0.955248			1519.6	0.675556			1517	1.68669			1519.2	15.737				1518.6	11.1985			1518	-5.85743
		1519.2	0.983337			1520.6	0.664815			1518	1.6802			1520.2	15.6971				1519.6	11.2215			1519	-5.89847
		1520.2	0.952298			1521.6	0.666583			1519	1.72047			1521.2	15.7636				1520.6	11.2072			1520	-5.81127
		1521.2	0.958289			1522.6	0.672694			1520	1.72407			1522.2	15.7352				1521.6	11.2058			1521	-5.82709
		1522.2	0.958778			1523.6	0.684529			1521	1.76154			1523.4	15.6721				1522.6	11.2307			1522	-5.9569
		1523.4	0.964186			1524.6	0.654794			1522	1.75024			1524.4	15.6935				1523.6	11.2632			1523	-6.10267
		1524.4	0.95859			1525.6	0.654198			1523	1.76932			1525.4	15.6801				1524.6	11.2302			1524	-6.01402
		1525.4	0.96037			1526.6	0.660878			1524	1.76628			1526.4	15.7015				1525.6	11.2063			1525	-6.11168
		1526.4	0.973981			1527.6	0.681639			1525	1.76737			1527.4	15.7501				1526.6	11.2059			1526	-6.24632
		1527.4	0.959724			1528.6	0.667184			1526	1.78911			1528.4	15.7539				1527.6	11.2504			1527	-6.35287
		1528.4	0.959776			1529.6	0.675336			1527	1.74567			1529.4	15.7003				1528.6	11.2446			1528	-6.18415
		1529.4	0.973742			1530.6	0.685369			1528	1.8285			1530.4	15.7585				1529.6	11.2512			1529	-6.14537
		1530.4	0.96762			1531.6	0.708417			1529	1.8032			1531.4	15.7207				1530.6	11.1813			1530	-6.26786
		1531.4	0.962691			1532.6	0.675592			1530	1.80261			1532.4	15.7743				1531.6	11.1742			1531	-6.25553
		1532.4	0.965902			1533.6	0.679437			1531	1.77945			1533.4	15.7631				1532.6	11.1496			1532	-6.22076
		1533.4	0.952015			1534.6	0.67666			1532	1.7976			1534.4	15.8466				1533.6	11.1709			1533	-6.24809
		1534.4	0.97307			1535.6	0.69792			1533	1.79104			1535.4	15.8257				1534.6	11.2067			1534	-6.32949
		1535.4	0.967134			1536.6	0.718363			1534	1.78847			1536.4	15.8815				1535.6	11.2194			1535	-6.38304
		1536.4	0.97068			1537.6	0.713035			1535	1.77039			1537.4	15.8837				1536.6	11.2435			1536	-6.43556
		1537.4	0.957632			1538.6	0.687902			1536	1.782			1538.4	15.8639				1537.6	11.1831			1537	-6.49451
		1538.4	0.971342			1539.6	0.691753			1537	1.76044			1539.4	15.879				1538.6	11.2025			1538	-6.54936
		1539.4	0.960938			1540.6	0.681345			1538	1.79127			1540.4	15.8364				1539.6	11.2022			1539	-6.63986
		1540.4	0.938159			1541.6	0.665141			1539	1.81473			1541.4	15.9095				1540.6	11.1843			1540	-6.73892
		1541.4	0.975823			1542.6	0.66438			1540	1.78217			1542.4	15.8455				1541.6	11.1733			1541	-6.77092
		1542.4	0.93923			1543.6	0.694031			1541	1.81995			1543.4	15.8362				1542.6	11.2014			1542	-6.76358
		1543.4	0.950847			1544.6	0.692845			1542	1.80027			1544.4	15.7648				1543.6	11.2429			1543	-6.77966
		1544.4	0.966869			1545.6	0.663672			1543	1.81322			1545.4	15.7855				1544.6	11.2518			1544	-6.74907
		1545.4	0.954665			1546.6	0.650366			1544	1.83846			1546.4	15.8117				1545.6	11.2571			1545	-6.8154
		1546.4	0.958232			1547.6	0.656238			1545	1.91461			1547.4	15.846				1546.6	11.2539			1546	-6.8742
		1547.4	0.967127			1548.6	0.672597			1546	1.91348			1548.4	15.7791				1547.6	11.2322			1547	-6.81895
		1548.4	0.960163			1549.6	0.638788			1547	1.88112			1549.4	15.7448				1548.6	11.2511			1548	-6.78132
		1549.4	0.954295			1550.6	0.648677			1548	1.8514			1550.4	15.7737				1549.6	11.2407			1549	-6.87206
		1550.4	0.954257			1551.6	0.648112			1549	1.84432			1551.4	15.7509				1550.6	11.2261			1550	-6.90361
		1551.4	0.966062			1552.6	0.665569			1550	1.88475			1552.4	15.7577				1551.6	11.2485			1551	-6.92637
		1552.4	0.959204			1553.6	0.693316			1551	1.89158			1553.4	15.7409				1552.6	11.2457			1552	-7.02689
		1553.4	0.946496			1554.6	0.702903			1552	1.88982			1554.4	15.7415				1553.6	11.2397			1553	-6.99651
		1554.4	0.953627			1555.6	0.691629			1553	1.93485			1555.4	15.7369				1554.6	11.2178			1554	-7.09056
		1555.4	0.959858			1556.6	0.676329			1554	1.83995			1556.4	15.704				1555.6	11.2012			1555	-7.10245
		1556.4	0.955448			1557.6	0.674076			1555	1.91919			1557.4	15.7438				1556.6	11.1885			1556	-7.10997
		1557.4	0.962441			1558.6	0.696835			1556	1.91828			1558.4	15.7662				1557.6	11.1962			1557	-7.07364
		1558.4	0.960666			1559.6	0.723102			1557	1.87636			1559.4	15.7033				1558.6	11.1682			1558	-7.13651
		1559.4	0.961513			1560.6	0.701669			1558	1.91557			1560.4	15.7487				1559.6	11.1768			1559	-7.19467
		1560.4	0.961741			1561.6	0.674946			1559	1.93371			1561.4	15.7812				1560.6	11.1692			1560	-7.33493
		1561.4	0.972882			1562.6	0.677005			1560	1.95379			1562.4	15.8479				1561.6	11.1556			1561	-7.41095
		1562.4	0.964492			1563.6	0.689573			1561	1.91239			1563.4	15.8393				1562.6	11.1826			1562	-7.49048
		1563.4	0.972023			1564.6	0.677879			1562	1.95284			1564.4	15.8338				1563.6	11.1805			1563	-7.67501
		1564.4	0.97335			1565.6	0.676732			1563	1.97489			1565.4	15.8628				1564.6	11.1774			1564	-7.64891
		1565.4	0.974856			1566.6	0.670145			1564	1.96141			1566.4	15.8424				1565.6	11.1946			1565	-7.59437
		1566.4	0.950374			1567.6	0.667508			1565	1.95314			1567.4	15.8116				1566.6	11.1685			1566	-7.59618
		1567.4	0.965103			1568.6	0.675593			1566	1.99948			1568.4	15.7802				1567.6	11.2036			1567	-7.68077
		1568.4	0.949781			1569.6	0.667184			1567	1.98938			1569.4	15.7728				1568.6	11.2044			1568	-7.5537
		1569.4	0.953809			1570.6	0.676593			1568	1.98037			1570.4	15.7591				1569.6	11.23			1569	-7.591
		1570.4	0.951073			1571.6	0.680436			1569	2.03566			1571.4	15.6888				1570.6	11.2284			1570	-7.59437
		1571.4	0.957051			1572.6	0.661903			1570	2.06482			1572.4	15.6252				1571.6	11.1843			1571	-7.6632
		1572.4	0.927569			1573.6	0.682448			1571	1.9971			1573.4	15.6517				1572.6	11.2082			1572	-7.70915
		1573.4	0.924604			1574.6	0.662404			1572	1.9974			1574.4	15.6357				1573.6	11.2047			1573	-7.79264
		1574.4	0.932614			1575.6	0.673998			1573	2.07373			1575.4	15.6218				1574.6	11.1815			1574	-7.876
		1575.4	0.935255			1576.6	0.662517			1574	2.07682			1576.4	15.644				1575.6	11.2122			1575	-7.91233
		1576.4	0.94715			1577.6	0.666703			1575	2.08477			1577.4	15.6236				1576.6	11.1754			1576	-8.12177
		1577.4	0.947929			1578.6	0.663094			1576	2.08522			1578.4	15.6287				1577.6	11.138			1577	-8.15723
		1578.4	0.947421			1579.6	0.655194			1577	2.00121			1579.4	15.6603				1578.6	11.1557			1578	-8.14952
		1579.4	0.958106			1580.6	0.65346			1578	2.0627			1580.4	15.8083				1579.6	11.1472			1579	-8.23024
		1580.4	0.967952			1581.6	0.672271			1579	2.01509			1581.4	15.8021				1580.6	11.1638			1580	-8.31109
		1581.4	0.977356			1582.6	0.677149			1580	2.0329			1582.4	15.762				1581.6	11.1523			1581	-8.26457
		1582.4	0.965421			1583.6	0.670114			1581	2.01461			1583.4	15.7482				1582.6	11.1678			1582	-8.42366
		1583.4	0.965908			1584.6	0.657489			1582	2.06797			1584.4	15.6936				1583.6	11.1353			1583	-8.54448
		1584.4	0.964364			1585.6	0.656555			1583	2.05907			1585.4	15.7071				1584.6	11.1599			1584	-8.45961
		1585.4	0.958794			1586.6	0.668071			1584	2.10597			1586.4	15.6687				1585.6	11.16			1585	-8.59203
		1586.4	0.95256			1587.6	0.684466			1585	2.09125			1587.4	15.6436				1586.6	11.1753			1586	-8.76227
		1587.4	0.938325			1588.6	0.654279			1586	2.07377			1588.4	15.69				1587.6	11.1698			1587	-8.76232
		1588.4	0.943527			1589.6	0.669158			1587	2.10178			1589.4	15.7205				1588.6	11.1613			1588	-8.73924
		1589.4	0.952138			1590.6	0.67498			1588	2.0595			1590.4	15.6356				1589.6	11.1532			1589	-8.94683
		1590.4	0.956891			1591.6	0.686077			1589	2.10944			1591.4	15.701				1590.6	11.141			1590	-8.86466
		1591.4	0.963575			1592.6	0.681435			1590	2.10364			1592.4	15.6502				1591.6	11.1384			1591	-8.85856
		1592.4	0.950968			1593.6	0.681063			1591	2.07926			1593.4	15.6489				1592.6	11.1155			1592	-9.03227
		1593.4	0.939544			1594.6	0.67847			1592	2.16988			1594.4	15.6272				1593.6	11.0728			1593	-9.10178
		1594.4	0.938565			1595.6	0.675327			1593	2.11526			1595.4	15.6544				1594.6	11.0928			1594	-9.0989
		1595.4	0.937054			1596.6	0.665027			1594	2.13233			1596.4	15.6411				1595.6	11.1026			1595	-9.23714
		1596.4	0.935268			1597.6	0.669042			1595	2.1212			1597.4	15.6404				1596.6	11.0666			1596	-9.2325
		1597.4	0.942634			1598.6	0.677859			1596	2.13184			1598.4	15.6635				1597.6	11.0695			1597	-9.13809
		1598.4	0.939959			1599.6	0.654597			1597	2.05412			1599.4	15.6788				1598.6	11.1151			1598	-9.23272
		1599.4	0.941895			1600.6	0.671672			1598	2.06247			1600.4	15.6386				1599.6	11.1126			1599	-9.2618
		1600.4	0.934355			1601.6	0.658238			1599	2.06626			1601.4	15.7158				1600.6	11.1314			1600	-9.24186
		1601.4	0.959051			1602.6	0.685496			1600	2.06459			1602.4	15.7252				1601.6	11.13			1601	-9.33591
		1602.4	0.960457			1603.6	0.672746			1601	2.14205			1603.4	15.7383				1602.6	11.1611			1602	-9.18841
		1603.4	0.987979			1604.6	0.688596			1602	2.14339			1604.4	15.7673				1603.6	11.1562			1603	-9.31075
		1604.4	0.976037			1605.6	0.677482			1603	2.16011			1605.4	15.7089				1604.6	11.1129			1604	-9.37505
		1605.4	0.976129			1606.6	0.693608			1604	2.1379			1606.4	15.7715				1605.6	11.1485			1605	-9.39972
		1606.4	0.965685			1607.6	0.68038			1605	2.14053			1607.4	15.8693				1606.6	11.1611			1606	-9.4373
		1607.4	0.971619			1608.6	0.685538			1606	2.14532			1608.4	15.8372				1607.6	11.1589			1607	-9.52481
		1608.4	0.962258			1609.6	0.66648			1607	2.08857			1609.4	15.861				1608.6	11.1226			1608	-9.58151
		1609.4	0.959821			1610.6	0.665536			1608	2.12885			1610.4	15.8374				1609.6	11.1068			1609	-9.64882
		1610.4	0.959748			1611.6	0.66131			1609	2.06926			1611.4	15.8208				1610.6	11.124			1610	-9.57848
		1611.4	0.973593			1612.6	0.662794			1610	2.0933			1612.4	15.7985				1611.6	11.1113			1611	-9.73428
		1612.4	0.953191			1613.6	0.654465			1611	2.09497			1613.4	15.8366				1612.6	11.129			1612	-9.7881
		1613.4	0.960436			1614.6	0.645982			1612	2.08327			1614.4	15.813				1613.6	11.1015			1613	-9.84471
		1614.4	0.953444			1615.6	0.66701			1613	2.11756			1615.4	15.7819				1614.6	11.0674			1614	-9.89887
		1615.4	0.944398			1616.6	0.681428			1614	2.09895			1616.4	15.7224				1615.6	11.0857			1615	-9.91749
		1616.4	0.932706			1617.6	0.642687			1615	2.14568			1617.4	15.8221				1616.6	11.0818			1616	-9.90319
		1617.4	0.946338			1618.6	0.629709			1616	2.1273			1618.4	15.8506				1617.6	11.0833			1617	-9.89998
		1618.4	0.948902			1619.6	0.634148			1617	2.10444			1619.4	15.8609				1618.6	11.1008			1618	-10.0764
		1619.4	0.95395			1620.6	0.645267			1618	2.08128			1620.4	15.8911				1619.6	11.1363			1619	-10.1461
		1620.4	0.956225			1621.6	0.642971			1619	2.03898			1621.4	15.8663				1620.6	11.1364			1620	-10.1003
		1621.4	0.979757			1622.6	0.634331			1620	2.06119			1622.4	15.869				1621.6	11.1185			1621	-10.2579
		1622.4	0.963343			1623.6	0.655329			1621	2.0969			1623.4	15.9042				1622.6	11.1237			1622	-10.4194
		1623.4	0.968468			1624.6	0.662844			1622	2.01596			1624.4	15.7925				1623.6	11.1666			1623	-10.4365
		1624.4	0.952333			1625.6	0.656193			1623	2.04598			1625.4	15.8071				1624.6	11.1599			1624	-10.5659
		1625.4	0.953491			1626.6	0.658786			1624	2.10931			1626.4	15.7108				1625.6	11.1405			1625	-10.6495
		1626.4	0.948538			1627.6	0.642509			1625	2.15316			1627.4	15.7108				1626.6	11.1653			1626	-10.7257
		1627.4	0.948868			1628.6	0.651836			1626	2.12786			1628.4	15.7328				1627.6	11.1498			1627	-10.5594
		1628.4	0.956053			1629.6	0.666818			1627	2.07558			1629.4	15.7928				1628.6	11.1623			1628	-10.5921
		1629.4	0.962701			1630.6	0.68025			1628	2.09632			1630.4	15.7593				1629.6	11.1748			1629	-10.6116
		1630.4	0.974754			1631.6	0.668803			1629	2.05503			1631.4	15.7721				1630.6	11.1789			1630	-10.6601
		1631.4	0.956727			1632.6	0.647953			1630	2.06168			1632.4	15.7287				1631.6	11.1867			1631	-10.7325
		1632.4	0.946714			1633.6	0.636414			1631	2.08224			1633.4	15.7284				1632.6	11.1652			1632	-10.7908
		1633.4	0.945981			1634.6	0.648932			1632	2.13394			1634.4	15.7685				1633.6	11.2033			1633	-10.6926
		1634.4	0.941241			1635.6	0.653883			1633	2.10593			1635.4	15.8132				1634.6	11.2187			1634	-10.6802
		1635.4	0.955463			1636.6	0.665967			1634	2.15299			1636.4	15.858				1635.6	11.1973			1635	-10.9444
		1636.4	0.955545			1637.6	0.656702			1635	2.15382			1637.4	15.8771				1636.6	11.1977			1636	-10.9462
		1637.4	0.947841			1638.6	0.645453			1636	2.14618			1638.4	15.8339				1637.6	11.1737			1637	-11.0153
		1638.4	0.949465			1639.6	0.66455			1637	2.15162			1639.4	15.8323				1638.6	11.163			1638	-11.0928
		1639.4	0.951308			1640.6	0.681537			1638	2.12238			1640.4	15.8779				1639.6	11.1622			1639	-11.1625
		1640.4	0.972153			1641.6	0.66482			1639	2.20506			1641.4	15.9769				1640.6	11.115			1640	-11.2702
		1641.4	0.983648			1642.6	0.66159			1640	2.15069			1642.4	15.9457				1641.6	11.1285			1641	-11.2149
		1642.4	0.979232			1643.6	0.675693			1641	2.16087			1643.4	15.9815				1642.6	11.1364			1642	-11.4085
		1643.4	0.958351			1644.6	0.672069			1642	2.1378			1644.4	15.8755				1643.6	11.1248			1643	-11.5654
		1644.4	0.955018			1645.6	0.729362			1643	2.17499			1645.4	15.7857				1644.6	11.1392			1644	-11.5852
		1645.4	0.933199			1646.6	0.676416			1644	2.12933			1646.4	15.7988				1645.6	11.1518			1645	-11.5502
		1646.4	0.960772			1647.6	0.694252			1645	2.14611			1647.4	15.8628				1646.6	11.1389			1646	-11.6677
		1647.4	0.961547			1648.6	0.683784			1646	2.20476			1648.4	15.7984				1647.6	11.18			1647	-11.7774
		1648.4	0.962485			1649.6	0.67665			1647	2.18981			1649.4	15.7202				1648.6	11.1585			1648	-11.8625
		1649.4	0.952562			1650.6	0.673566			1648	2.17221			1650.4	15.684				1649.6	11.164			1649	-11.8638
		1650.4	0.955015			1651.6	0.658455			1649	2.09463			1651.4	15.6868				1650.6	11.1567			1650	-11.7824
		1651.4	0.955635			1652.6	0.643839			1650	2.15143			1652.4	15.7547				1651.6	11.1489			1651	-11.7877
		1652.4	0.950846			1653.6	0.65984			1651	2.15159			1653.4	15.7763				1652.6	11.1715			1652	-11.7404
		1653.4	0.967952			1654.6	0.646165			1652	2.20279			1654.4	15.8572				1653.6	11.1711			1653	-11.9153
		1654.4	0.979736			1655.6	0.63414			1653	2.22555			1655.4	15.8327				1654.6	11.1699			1654	-11.9806
		1655.4	0.959942			1656.6	0.663971			1654	2.15746			1656.4	15.8473				1655.6	11.1686			1655	-11.9747
		1656.4	0.976859			1657.6	0.67029			1655	2.17838			1657.4	15.7932				1656.6	11.1875			1656	-11.9797
		1657.4	0.969696			1658.6	0.673043			1656	2.18137			1658.4	15.8318				1657.6	11.1889			1657	-11.9846
		1658.4	0.979601			1659.6	0.657807			1657	2.19715			1659.4	15.7677				1658.6	11.1837			1658	-12.0268
		1659.4	0.968748			1660.6	0.654043			1658	2.25067			1660.4	15.8586				1659.6	11.185			1659	-12.0332
		1660.4	0.957767			1661.6	0.656913			1659	2.23877			1661.4	15.8704				1660.6	11.1623			1660	-12.0226
		1661.4	0.956916			1662.6	0.654084			1660	2.16371			1662.4	15.8017				1661.6	11.1783			1661	-12.1519
		1662.4	0.952306			1663.6	0.654877			1661	2.18547			1663.4	15.8196				1662.6	11.2107			1662	-12.1678
		1663.4	0.95961			1664.6	0.655837			1662	2.14082			1664.4	15.8207				1663.6	11.1811			1663	-12.1891
		1664.4	0.963816			1665.6	0.651269			1663	2.18354			1665.4	15.7921				1664.6	11.2015			1664	-12.254
		1665.4	0.976126			1666.6	0.685821			1664	2.17736			1666.4	15.8436				1665.6	11.2067			1665	-12.3791
		1666.4	0.98126			1667.6	0.701152			1665	2.19896			1667.4	15.8587				1666.6	11.2232			1666	-12.359
		1667.4	0.967319			1668.6	0.682353			1666	2.17438			1668.4	15.8489				1667.6	11.2042			1667	-12.4894
		1668.4	0.953117			1669.6	0.703213			1667	2.2457			1669.4	15.8295				1668.6	11.2332			1668	-12.5505
		1669.4	0.970483			1670.6	0.692544			1668	2.25673			1670.4	15.866				1669.6	11.2065			1669	-12.6056
		1670.4	0.983842			1671.6	0.693678			1669	2.24965			1671.4	15.8946				1670.6	11.2045			1670	-12.6138
		1671.4	0.965995			1672.6	0.688939			1670	2.24592			1672.4	15.9355				1671.6	11.1679			1671	-12.5387
		1672.4	0.975798			1673.6	0.663231			1671	2.31902			1673.4	15.9197				1672.6	11.2071			1672	-12.5994
		1673.4	0.955439			1674.6	0.655402			1672	2.30876			1674.4	15.9474				1673.6	11.2092			1673	-12.7053
		1674.4	0.955749			1675.6	0.66562			1673	2.30827			1675.4	15.9398				1674.6	11.2162			1674	-12.6843
		1675.4	0.956297			1676.6	0.673297			1674	2.31404			1676.4	15.9347				1675.6	11.212			1675	-12.6445
		1676.4	0.951192			1677.6	0.680609			1675	2.27312			1677.4	15.9158				1676.6	11.2089			1676	-12.6747
		1677.4	0.951246			1678.6	0.669499			1676	2.34717			1678.4	15.9353				1677.6	11.2424			1677	-12.6785
		1678.4	0.952652			1679.6	0.675537			1677	2.37085			1679.4	15.85				1678.6	11.2464			1678	-12.5823
		1679.4	0.961148			1680.6	0.676854			1678	2.32706			1680.4	15.8738				1679.6	11.2606			1679	-12.7816
		1680.4	0.963983			1681.6	0.657813			1679	2.30915			1681.4	15.8227				1680.6	11.262			1680	-12.7992
		1681.4	0.959494			1682.6	0.650954			1680	2.31077			1682.4	15.7302				1681.6	11.2137			1681	-12.9554
		1682.4	0.958868			1683.6	0.68295			1681	2.30577			1683.4	15.797				1682.6	11.2366			1682	-12.9862
		1683.4	0.962347			1684.6	0.67263			1682	2.37161			1684.4	15.8164				1683.6	11.1984			1683	-12.8785
		1684.4	0.961657			1685.6	0.671421			1683	2.36158			1685.4	15.8859				1684.6	11.2314			1684	-12.9987
		1685.4	0.973077			1686.6	0.693016			1684	2.38806			1686.4	15.8223				1685.6	11.2352			1685	-13.2231
		1686.4	0.98351			1687.6	0.671084			1685	2.4076			1687.4	15.7971				1686.6	11.214			1686	-13.2411
		1687.4	0.954126			1688.6	0.669133			1686	2.43314			1688.4	15.8358				1687.6	11.2396			1687	-13.1812
		1688.4	0.973178			1689.6	0.675493			1687	2.44713			1689.4	15.8292				1688.6	11.1876			1688	-13.3601
		1689.4	0.963985			1690.6	0.680605			1688	2.53774			1690.4	15.8047				1689.6	11.2097			1689	-13.3261
		1690.4	0.98289			1691.6	0.661355			1689	2.53766			1691.4	15.8868				1690.6	11.2022			1690	-13.4886
		1691.4	0.981783			1692.6	0.674375			1690	2.54111			1692.4	15.8398				1691.6	11.2283			1691	-13.4965
		1692.4	0.961906			1693.6	0.660917			1691	2.48513			1693.4	15.8052				1692.6	11.2436			1692	-13.5277
		1693.4	0.966456			1694.6	0.667564			1692	2.50349			1694.4	15.8074				1693.6	11.2435			1693	-13.5969
		1694.4	0.96408			1695.6	0.651429			1693	2.48854			1695.4	15.8231				1694.6	11.2552			1694	-13.5738
		1695.4	0.969218			1696.6	0.638583			1694	2.46846			1696.4	15.8641				1695.6	11.2415			1695	-13.5686
		1696.4	0.988646			1697.6	0.642633			1695	2.46504			1697.4	15.8444				1696.6	11.2338			1696	-13.8287
		1697.4	0.96965			1698.6	0.651482			1696	2.48188			1698.4	15.7743				1697.6	11.2232			1697	-13.9434
		1698.4	0.965753			1699.6	0.664225			1697	2.48081			1699.4	15.6861				1698.6	11.2355			1698	-13.9998
		1699.4	0.931598			1700.6	0.638101			1698	2.46696			1700.4	15.6163				1699.6	11.2438			1699	-14.065
		1700.4	0.95568			1701.6	0.640939			1699	2.43415			1701.4	15.6583				1700.6	11.2161			1700	-14.1235
		1701.4	0.942685			1702.6	0.641192			1700	2.44868			1702.4	15.6211				1701.6	11.2367			1701	-14.08
		1702.4	0.933029			1703.6	0.613805			1701	2.45747			1703.4	15.6114				1702.6	11.2054			1702	-14.0784
		1703.4	0.943927			1704.6	0.593639			1702	2.4893			1704.4	15.5806				1703.6	11.2134			1703	-14.1369
		1704.4	0.92317			1705.6	0.613779			1703	2.47553			1705.4	15.6158				1704.6	11.202			1704	-14.2738
		1705.4	0.936499			1706.6	0.616172			1704	2.44471			1706.4	15.5985				1705.6	11.2181			1705	-14.2981
		1706.4	0.934554			1707.6	0.609766			1705	2.42005			1707.4	15.6619				1706.6	11.2323			1706	-14.4119
		1707.4	0.944113			1708.6	0.61954			1706	2.42956			1708.4	15.6075				1707.6	11.2484			1707	-14.4273
		1708.4	0.937701			1709.6	0.653906			1707	2.4954			1709.4	15.5869				1708.6	11.2378			1708	-14.5474
		1709.4	0.938838			1710.6	0.65477			1708	2.44981			1710.4	15.6253				1709.6	11.2239			1709	-14.4639
		1710.4	0.940891			1711.6	0.655571			1709	2.51223			1711.4	15.5825				1710.6	11.2393			1710	-14.6223
		1711.4	0.93631			1712.6	0.630942			1710	2.47535			1712.4	15.6717				1711.6	11.2096			1711	-14.7586
		1712.4	0.96222			1713.6	0.630122			1711	2.45097			1713.4	15.6398				1712.6	11.2207			1712	-14.8201
		1713.4	0.954209			1714.6	0.632281			1712	2.57786			1714.4	15.6723				1713.6	11.1703			1713	-14.909
		1714.4	0.940861			1715.6	0.626611			1713	2.48413			1715.4	15.6459				1714.6	11.1809			1714	-14.8716
		1715.4	0.948614			1716.6	0.632326			1714	2.4796			1716.4	15.6276				1715.6	11.1852			1715	-14.9497
		1716.4	0.966686			1717.6	0.632779			1715	2.45898			1717.4	15.6848				1716.6	11.1803			1716	-15.033
		1717.4	0.949509			1718.6	0.657181			1716	2.45295			1718.4	15.6656				1717.6	11.1732			1717	-15.0637
		1718.4	0.934731			1719.6	0.64597			1717	2.39831			1719.4	15.7163				1718.6	11.1479			1718	-15.1763
		1719.4	0.94136			1720.6	0.632929			1718	2.46583			1720.4	15.7289				1719.6	11.1765			1719	-15.1597
		1720.4	0.953067			1721.6	0.645416			1719	2.42304			1721.4	15.8106				1720.6	11.1541			1720	-15.0852
		1721.4	0.948453			1722.6	0.624968			1720	2.4763			1722.4	15.7445				1721.6	11.1637			1721.4	-14.9774
		1722.4	0.949565			1723.6	0.63467			1721.4	2.43641			1723.4	15.7648				1722.6	11.183			1722.4	-15.0319
		1723.4	0.954213			1724.6	0.638232			1722.4	2.4525			1724.4	15.7545				1723.6	11.2038			1723.4	-15.078
		1724.4	0.958354			1725.6	0.644258			1723.4	2.49815			1725.4	15.6839				1724.6	11.2117			1724.4	-15.0741
		1725.4	0.956993			1726.6	0.637479			1724.4	2.52125			1726.4	15.7096				1725.6	11.2262			1725.4	-15.1748
		1726.4	0.951322			1727.6	0.637045			1725.4	2.49625			1727.4	15.7567				1726.6	11.2065			1726.4	-15.2632
		1727.4	0.974361			1728.6	0.633469			1726.4	2.5398			1728.4	15.7767				1727.6	11.1777			1727.4	-15.3723
		1728.4	0.966978			1729.6	0.63068			1727.4	2.53845			1729.4	15.7061				1728.6	11.2055			1728.4	-15.5312
		1729.4	0.952799			1730.6	0.659132			1728.4	2.49339			1730.4	15.777				1729.6	11.2234			1729.4	-15.6276
		1730.4	0.971254			1731.6	0.630846			1729.4	2.49289			1731.4	15.8279				1730.6	11.2316			1730.4	-15.6492
		1731.4	0.975816			1732.6	0.628613			1730.4	2.47766			1732.4	15.8597				1731.6	11.2086			1731.4	-15.6274
		1732.4	0.970829			1733.6	0.63797			1731.4	2.42047			1733.4	15.8027				1732.6	11.2412			1732.4	-15.5991
		1733.4	0.959186			1734.6	0.671733			1732.4	2.41392			1734.4	15.8624				1733.6	11.2578			1733.4	-15.6993
		1734.4	0.952843			1735.6	0.667455			1733.4	2.55858			1735.4	15.8232				1734.6	11.2416			1734.4	-15.6729
		1735.4	0.952398			1736.6	0.642892			1734.4	2.43758			1736.4	15.7887				1735.6	11.2134			1735.4	-15.7304
		1736.4	0.94788			1737.6	0.647809			1735.4	2.42051			1737.4	15.7906				1736.6	11.2205			1736.4	-15.8363
		1737.4	0.955925			1738.6	0.639429			1736.4	2.42438			1738.4	15.8161				1737.6	11.2066			1737.4	-15.6595
		1738.4	0.966406			1739.6	0.646732			1737.4	2.58861			1739.4	15.8308				1738.6	11.1824			1738.4	-15.8748
		1739.4	0.964731			1740.6	0.611434			1738.4	2.61113			1740.4	15.7939				1739.6	11.2028			1739.4	-15.7935
		1740.4	0.961146			1741.6	0.618231			1739.4	2.40442			1741.4	15.7665				1740.6	11.1968			1740.4	-15.8106
		1741.4	0.949844			1742.6	0.612585			1740.4	2.53309			1742.4	15.7717				1741.6	11.192			1741.4	-15.8292
		1742.4	0.959816			1743.6	0.621547			1741.4	2.55861			1743.4	15.7803				1742.6	11.1589			1742.4	-15.9695
		1743.4	0.947769			1744.6	0.613017			1742.4	2.63149			1744.4	15.7964				1743.6	11.1536			1743.4	-15.8261
		1744.4	0.948684			1745.6	0.632116			1743.4	2.60883			1745.4	15.7273				1744.6	11.1255			1744.4	-15.9349
		1745.4	0.941937			1746.6	0.630596			1744.4	2.51955			1746.4	15.6794				1745.6	11.143			1745.4	-16.113
		1746.4	0.961964			1747.6	0.614543			1745.4	2.52184			1747.4	15.6884				1746.6	11.1613			1746.4	-15.997
		1747.4	0.94961			1749.6	0.638571			1746.4	2.60774			1748.4	15.7011				1747.6	11.1485			1747.4	-16.1458
		1748.4	0.966601			1750.6	0.625028			1747.4	2.6559			1749.4	15.7402				1748.6	11.1446			1748.4	-16.1595
		1749.4	0.96571			1751.6	0.623228			1748.4	2.62089			1750.4	15.689				1749.6	11.1309			1749.4	-16.0911
		1750.4	0.957894			1752.6	0.624474			1749.4	2.59552			1751.4	15.7252				1750.6	11.1314			1750.4	-15.7717
		1751.4	0.957638			1753.6	0.607145			1750.4	2.61456			1752.4	15.712				1751.6	11.1161			1751.4	-15.8278
		1752.4	0.942905			1754.6	0.607413			1751.4	2.64402			1753.4	15.6685				1752.6	11.0929			1752.4	-15.8768
		1753.4	0.936059			1755.6	0.599839			1752.4	2.66291			1754.4	15.657				1753.6	11.1183			1753.4	-15.8664
		1754.4	0.941552			1756.6	0.609306			1753.4	2.66514			1755.4	15.6582				1754.6	11.1305			1754.4	-15.8338
		1755.4	0.944197			1757.6	0.617881			1754.4	2.62385			1756.4	15.6269				1755.6	11.113			1755.4	-15.7106
		1756.4	0.942536			1758.6	0.630508			1755.4	2.61976			1757.4	15.6783				1756.6	11.1109			1756.4	-15.7994
		1757.4	0.939832			1759.6	0.617806			1756.4	2.66721			1758.4	15.6498				1757.6	11.1126			1757.4	-15.8933
		1758.4	0.929084			1760.6	0.64295			1757.4	2.68905			1759.4	15.7161				1758.6	11.121			1758.4	-15.8312
		1759.4	0.946702			1761.6	0.649695			1758.4	2.72352			1760.4	15.665				1759.6	11.1452			1759.4	-15.765
		1760.4	0.926118			1762.6	0.660136			1759.4	2.76453			1761.4	15.6671				1760.6	11.1464			1760.4	-15.8209
		1761.4	0.944391			1763.6	0.649553			1760.4	2.69093			1762.4	15.5593				1761.6	11.1421			1761.4	-15.8808
		1762.4	0.942978			1764.6	0.657866			1761.4	2.76168			1763.4	15.6232				1762.6	11.1462			1762.4	-16.0736
		1763.4	0.940317			1765.6	0.674863			1762.4	2.78495			1764.4	15.642				1763.6	11.1255			1763.4	-16.0243
		1764.4	0.934461			1766.6	0.686214			1763.4	2.80036			1765.4	15.6328				1764.6	11.1332			1764.4	-15.912
		1765.4	0.95055			1767.6	0.684134			1764.4	2.82078			1766.4	15.7232				1765.6	11.15			1765.4	-16.0817
		1766.4	0.941578			1768.6	0.691448			1765.4	2.7528			1767.4	15.7327				1766.6	11.1336			1766.4	-16.0502
		1767.4	0.948623			1769.6	0.668077			1766.4	2.71086			1768.4	15.7777				1767.6	11.1725			1767.4	-15.9993
		1768.4	0.949351			1770.6	0.664914			1767.4	2.68814			1769.4	15.7873				1768.6	11.1591			1768.4	-16.2757
		1769.4	0.94379			1771.6	0.658748			1768.4	2.68757			1770.4	15.7922				1769.6	11.1558			1769.4	-16.0875
		1770.4	0.93992			1772.6	0.667529			1769.4	2.71179			1771.4	15.7098				1770.6	11.1926			1770.4	-16.2146
		1771.4	0.961903			1773.6	0.68427			1770.4	2.73398			1772.4	15.7219				1771.6	11.173			1771.4	-16.2488
		1772.4	0.955818			1774.6	0.711962			1771.4	2.70264			1773.4	15.7259				1772.6	11.1636			1772.4	-16.0988
		1773.4	0.933662			1775.6	0.696162			1772.4	2.7045			1774.4	15.629				1773.6	11.1703			1773.4	-16.209
		1774.4	0.929717			1776.6	0.70285			1773.4	2.65437			1775.4	15.654				1774.6	11.1825			1774.4	-15.9129
		1775.4	0.950216			1777.6	0.699144			1774.4	2.62413			1776.4	15.6731				1775.6	11.1855			1775.4	-15.9392
		1776.4	0.947518			1778.6	0.701466			1775.4	2.66209			1777.4	15.6982				1776.6	11.229			1776.4	-16.2246
		1777.4	0.946814			1779.6	0.688534			1776.4	2.62483			1778.4	15.7145				1777.6	11.256			1777.4	-16.0744
		1778.4	0.946645			1780.6	0.692989			1777.4	2.66441			1779.4	15.7841				1778.6	11.2241			1778.4	-16.1657
		1779.4	0.954096			1781.6	0.675698			1778.4	2.65345			1780.4	15.8632				1779.6	11.2591			1779.4	-16.1294
		1780.4	0.969647			1782.6	0.655258			1779.4	2.69753			1781.4	15.8596				1780.6	11.2181			1780.4	-16.2441
		1781.4	0.977224			1783.6	0.674321			1780.4	2.66155			1782.4	15.8454				1781.6	11.1782			1781.4	-16.3057
		1782.4	0.954664			1784.6	0.654048			1781.4	2.61894			1783.4	15.8444				1782.6	11.1931			1782.4	-16.3868
		1783.4	0.964104			1785.6	0.676976			1782.4	2.63495			1784.4	15.923				1783.6	11.1572			1783.4	-16.5372
		1784.4	0.983494			1786.6	0.634048			1783.4	2.52127								1784.6	11.1681			1784.4	-16.4897
						1787.6	0.637837			1784.4	2.56798								1785.6	11.1666			1785.4	-16.3848
						1788.6	0.656756			1785.4	2.50326								1786.6	11.1404			1786.4	-16.3973
						1789.6	0.6575			1786.4	2.5174								1787.6	11.1525			1787.4	-16.3026
						1790.6	0.63917			1787.4	2.52151								1788.6	11.1461			1788.4	-16.3652
						1791.6	0.641881			1788.4	2.5892								1789.6	11.155			1789.4	-16.367
						1792.6	0.635904			1789.4	2.60788								1790.6	11.1671			1790.4	-16.3743
						1793.6	0.666019			1790.4	2.61125								1791.6	11.1442			1791.4	-16.2433
						1794.6	0.653474			1791.4	2.55777								1792.6	11.1789			1792.4	-16.3003
						1795.6	0.65534			1792.4	2.61841								1793.6	11.1735			1793.4	-16.4551
						1796.6	0.651023			1793.4	2.6275								1794.6	11.1804			1794.4	-16.4447
						1797.6	0.656464			1794.4	2.60737								1795.6	11.1803			1795.4	-16.6415
						1798.6	0.643277			1795.4	2.64178								1796.6	11.1662			1796.4	-16.5135
						1799.6	0.656656			1796.4	2.63065								1797.6	11.1776			1797.4	-16.6294
						1800.6	0.649355			1797.4	2.62694								1798.6	11.1798			1798.4	-16.4473
						1801.6	0.629965			1798.4	2.53305								1799.6	11.1762			1799.4	-16.163
						1802.6	0.640081			1799.4	2.57114								1800.6	11.1672			1800.4	-16.2184
						1803.6	0.674422			1800.4	2.50277								1801.6	11.1512			1801.4	-16.3696
						1804.6	0.671641			1801.4	2.52504								1802.6	11.1683			1802.4	-16.4901
						1805.6	0.686487			1802.4	2.59939								1803.6	11.2146			1803.4	-16.474
						1806.6	0.633152			1803.4	2.49157								1804.6	11.1873			1804.4	-16.346
						1807.6	0.6398			1804.4	2.52526								1805.6	11.2065			1805.4	-16.2493
						1808.6	0.637398			1805.4	2.50741								1806.6	11.1922			1806.4	-16.7031
						1809.6	0.660148			1806.4	2.54803								1807.6	11.1902			1807.4	-16.3725
						1810.6	0.66013			1807.4	2.54126								1808.6	11.1798			1808.4	-16.4529
						1811.6	0.635229			1808.4	2.54703								1809.6	11.1555			1809.4	-16.2985
						1812.6	0.645046			1809.4	2.52031								1810.6	11.1858			1810.4	-16.3064
						1813.6	0.66918			1810.4	2.54221								1811.6	11.176			1811.4	-16.2418
						1814.6	0.658604			1811.4	2.50957								1812.6	11.2026			1812.4	-16.1498
						1815.6	0.665612			1812.4	2.51782								1813.6	11.1784			1813.4	-16.1174
						1816.6	0.661928			1813.4	2.50957								1814.6	11.144			1814.4	-16.2534
						1817.6	0.661703			1814.4	2.56654								1815.6	11.1493			1815.4	-16.3728
						1818.6	0.677878			1815.4	2.49086								1816.6	11.1812			1816.4	-16.3802
						1819.6	0.686921			1816.4	2.57102								1817.6	11.1856			1817.4	-16.1514
						1820.6	0.69731			1817.4	2.54232								1818.6	11.2198			1818.4	-16.3731
						1821.6	0.693583			1818.4	2.5294								1819.6	11.2283			1819.4	-16.3043
						1822.6	0.707308			1819.4	2.51549								1820.6	11.2086			1820.4	-16.3123
						1823.6	0.707147			1820.4	2.55422								1821.6	11.2243			1821.4	-16.2935
						1824.6	0.693571			1821.4	2.56871								1822.6	11.2086			1822.4	-16.2016
						1825.6	0.676745			1822.4	2.56324								1823.6	11.2291			1823.4	-16.2307
						1826.6	0.672271			1823.4	2.62997								1824.6	11.2449			1824.4	-16.1742
						1827.6	0.710422			1824.4	2.548								1825.6	11.2331			1825.4	-16.1403
						1828.6	0.697089			1825.4	2.52525								1826.6	11.2344			1826.4	-16.093
						1829.6	0.716841			1826.4	2.5323								1827.6	11.2389			1827.4	-16.1081
						1830.6	0.681188			1827.4	2.60712								1828.6	11.2436			1828.4	-16.24
						1831.6	0.681758			1828.4	2.65737								1829.6	11.2458			1829.4	-16.2587
						1832.6	0.67697			1829.4	2.62307								1830.6	11.2649			1830.4	-15.9371
						1833.6	0.673232			1830.4	2.63252								1831.6	11.2491			1831.4	-16.0196
						1834.6	0.665205			1831.4	2.64282								1832.6	11.2242			1832.4	-15.805
						1835.6	0.669944			1832.4	2.66104								1833.6	11.2408			1833.4	-15.8834
						1836.6	0.689106			1833.4	2.64179								1834.6	11.2005			1834.4	-15.9794
						1837.6	0.66386			1834.4	2.65757								1835.6	11.207			1835.4	-15.8415
						1838.6	0.643304			1835.4	2.61086								1836.6	11.1841			1836.4	-15.5866
						1839.6	0.651679			1836.4	2.59868								1837.6	11.16			1837.4	-15.831
						1840.6	0.631238			1837.4	2.56342								1838.6	11.1453			1838.4	-15.6198
						1841.6	0.653521			1838.4	2.58157								1839.6	11.1507			1839.4	-15.6874
						1842.6	0.621034			1839.4	2.60221								1840.6	11.1755			1840.4	-15.7009
						1843.6	0.643773			1840.4	2.55719								1841.6	11.1682			1841.4	-16.1077
						1844.6	0.633642			1841.4	2.50293								1842.6	11.1382			1842.4	-15.7745
						1845.6	0.6193			1842.4	2.5014								1843.6	11.1524			1843.4	-15.6761
						1846.6	0.645633			1843.4	2.57877								1844.6	11.1897			1844.4	-15.7838
						1847.6	0.647533			1844.4	2.54745								1845.6	11.1643			1845.4	-15.5549
						1848.6	0.650179			1845.4	2.55056								1846.6	11.2111			1846.4	-15.732
						1849.6	0.655784			1846.4	2.53127								1847.6	11.2098			1847.4	-15.6573
						1850.6	0.686327			1847.4	2.48576								1848.6	11.2323			1848.4	-15.7058
						1851.6	0.675342			1848.4	2.52826								1849.6	11.2034			1849.4	-15.6651
						1852.6	0.686313			1849.4	2.54194								1850.6	11.1892			1850.4	-15.7673
						1853.6	0.687271			1850.4	2.58249								1851.6	11.2071			1851.4	-15.4594
						1854.6	0.669149			1851.4	2.50769								1852.6	11.1834			1852.4	-15.486
						1855.6	0.65526			1852.4	2.46789								1853.6	11.1974			1853.4	-15.7834
						1856.6	0.634746			1853.4	2.48114								1854.6	11.1726			1854.4	-16.0166
						1857.6	0.5901			1854.4	2.46625								1855.6	11.1615			1855.4	-15.8134
						1858.6	0.658243			1855.4	2.49971								1856.6	11.17			1856.4	-16.097
						1859.6	0.663891			1856.4	2.51883								1857.6	11.1728			1857.4	-15.7365
						1860.6	0.634434			1857.4	2.45768								1858.6	11.1534			1858.4	-15.8383
						1861.6	0.650415			1858.4	2.46164								1859.6	11.1519			1859.4	-15.5354
						1862.6	0.580523			1859.4	2.50878								1860.6	11.1682			1860.4	-15.7573
						1863.6	0.57872			1860.4	2.48572								1861.6	11.1759			1861.4	-15.7821
						1864.6	0.637393			1861.4	2.44465								1862.6	11.1429			1862.4	-15.5762
						1865.6	0.665517			1862.4	2.4281								1863.6	11.148			1863.4	-15.6007
						1866.6	0.631315			1863.4	2.45124								1864.6	11.1534			1864.4	-15.4876
						1867.6	0.642923			1864.4	2.40916								1865.6	11.1409			1865.4	-15.7792
						1868.6	0.640947			1865.4	2.41953								1866.6	11.1107			1866.4	-16.0694
						1869.6	0.651129			1866.4	2.41227								1867.6	11.1305			1867.4	-15.9371
						1870.6	0.678926			1867.4	2.43276								1868.6	11.1381
						1871.6	0.65004												1869.6	11.1503
						1872.6	0.654729												1870.6	11.1637
						1873.6	0.67308												1871.6	11.1487
						1874.6	0.673593												1872.6	11.1328
						1875.6	0.684223												1873.6	11.1523
						1876.6	0.660381												1874.6	11.1585
						1877.6	0.670489												1875.6	11.1612
						1878.6	0.678454												1876.6	11.1471
						1879.6	0.644535												1877.6	11.126
						1880.6	0.641091												1878.6	11.123
						1881.6	0.629177												1879.6	11.1194
						1882.6	0.62803												1880.6	11.0905
						1883.6	0.643723												1881.6	11.1349
						1884.6	0.658722												1882.6	11.1311
						1885.6	0.647254												1883.6	11.1261
						1886.6	0.654221												1884.6	11.1405
						1887.6	0.649527												1885.6	11.1229
						1888.6	0.633732												1886.6	11.1575
						1889.6	0.623225												1887.6	11.1686
						1890.6	0.628338												1888.6	11.1121
						1891.6	0.622717												1889.6	11.1231
						1892.6	0.619591												1890.6	11.14
						1893.6	0.629174												1891.6	11.1331
						1894.6	0.65308												1892.6	11.1116
						1895.6	0.67212												1893.6	11.1239
						1896.6	0.656089												1894.6	11.118
						1897.6	0.654959												1895.6	11.1475
						1898.6	0.650104												1896.6	11.1606
						1899.6	0.654413												1897.6	11.1354
						1900.6	0.663129												1898.6	11.1094
						1901.6	0.67774												1899.6	11.0855
						1902.6	0.679336												1900.6	11.0912
						1903.6	0.691026												1901.6	11.1237
						1904.6	0.676535												1902.6	11.0999
						1905.6	0.698464												1903.6	11.1282
						1906.6	0.694303												1904.6	11.1442
						1907.6	0.672077												1905.6	11.1286
						1908.6	0.671156												1906.6	11.138
						1909.6	0.671122												1907.6	11.1097
						1910.6	0.667473												1908.6	11.131
						1911.6	0.65777												1909.6	11.161
						1912.6	0.678218												1910.6	11.1767
						1913.6	0.673805												1911.6	11.1607
						1914.6	0.678398												1912.6	11.1518
						1915.6	0.696911												1913.6	11.1655
						1916.6	0.689881												1914.6	11.1675
						1917.6	0.675162												1915.6	11.1586
						1918.6	0.694995												1916.6	11.1737
						1919.6	0.671645												1917.6	11.1462
						1920.6	0.657798												1918.6	11.1585
						1921.6	0.668182												1919.6	11.1564
						1922.6	0.662617												1920.6	11.1658
						1923.6	0.669343												1921.6	11.2053
						1924.6	0.675473												1922.6	11.218
						1925.6	0.685393												1923.6	11.2145
						1926.6	0.683816												1924.6	11.1821
						1927.6	0.68753												1925.6	11.1742
						1928.6	0.661364												1926.6	11.1572
						1929.6	0.66458												1927.6	11.1632
						1930.6	0.636037												1928.6	11.1347
						1931.6	0.653515												1929.6	11.139
						1932.6	0.643368												1930.6	11.174
						1933.6	0.649483												1931.6	11.1543
						1934.6	0.625776												1932.6	11.1783
						1935.6	0.635501												1933.6	11.1683
						1936.6	0.569589												1934.6	11.1434
						1937.6	0.629523												1935.6	11.1309
						1938.6	0.629611												1936.6	11.1124
						1939.6	0.629296												1937.6	11.1333
						1940.6	0.652077												1938.6	11.0921
						1941.6	0.645486												1939.6	11.1042
						1942.6	0.656335												1940.6	11.0975
						1943.6	0.676277												1941.6	11.1273
						1944.6	0.669557												1942.6	11.1439
						1945.6	0.665819												1943.6	11.1565
						1946.6	0.666255												1944.6	11.1552
						1947.6	0.653672												1945.6	11.1646
						1948.6	0.678427												1946.6	11.1405
						1949.6	0.697613												1947.6	11.1801
						1950.6	0.617863												1948.6	11.2007
						1951.6	0.697302												1949.6	11.1671
						1952.6	0.690968												1950.6	11.1747
						1953.6	0.653549												1951.6	11.1769
						1954.6	0.639368												1952.6	11.1741
						1955.6	0.637664												1953.6	11.1681
						1956.6	0.634837												1954.6	11.1731
						1957.6	0.654968												1955.6	11.1682
						1958.6	0.635106												1956.6	11.2009
						1959.6	0.638723												1957.6	11.2004
						1960.6	0.624731												1958.6	11.1377
						1961.6	0.649984												1959.6	11.1616
						1962.6	0.632502												1960.6	11.1545
						1963.6	0.634381												1961.6	11.1324
						1964.6	0.673728												1962.6	11.1394
						1965.6	0.648207												1963.6	11.1651
						1966.6	0.645718												1964.6	11.1535
						1967.6	0.629802												1965.6	11.1699
						1968.6	0.641378												1966.6	11.158
						1969.6	0.640543												1967.6	11.1563
						1970.6	0.639134												1968.6	11.1742
						1971.6	0.632754												1969.6	11.1916
						1972.6	0.63093												1970.6	11.1827
						1973.6	0.643275												1971.6	11.2069
						1974.6	0.645791												1972.6	11.1852
						1975.6	0.65073												1973.6	11.1962
						1976.6	0.649222												1974.6	11.175
						1977.6	0.666442												1975.6	11.16
						1978.6	0.64876												1976.6	11.2247
						1979.6	0.624192												1977.6	11.1746
						1980.6	0.652883												1978.6	11.1813
						1981.6	0.677232												1979.6	11.1879
						1982.6	0.662516												1980.6	11.1698
						1983.6	0.655238												1981.6	11.1829
						1984.6	0.657327												1982.6	11.1545
						1985.6	0.648635												1983.6	11.2005
						1986.6	0.642612												1984.6	11.1905
						1987.6	0.664625												1985.6	11.1675
						1988.6	0.658508												1986.6	11.1249
						1989.6	0.636475												1987.6	11.1481
						1990.6	0.644294												1988.6	11.1382
						1991.6	0.648372												1989.6	11.1647
						1992.6	0.653767												1990.6	11.1837
						1993.6	0.647427												1991.6	11.1975
[truncated: 223 more rows]
[truncated: 2 more columns]

## Sheet: Fig. 3
	Fig. 3a											Fig. 3b															Fig. 3e					Fig. 3g	Percent Extravascular Area				Average EV pixel intensity
	Time (h)	LND CDN			Liposome CDN			cGAMP-Cy5						cGAMP-Cy5				LND CDN Cy5				Liposome CDN Cy5						Untreated	LND CDN	Liposome CDN			Untreated	LND	Liposome		Untreated	LND	Liposome
	0.02	119.231	85.348	95.4208	112.669	69.3521	117.978	94.3688	146.071	59.56			tumor	0.150092	0.092692	0.140977	0.104661	9.17287	8.56517	6.09184	5.83893	0.979956	1.07383	1.5268	1.024			3.0605	62.662	23.3272			0.192	15.2947	2.3225		1.148	3.859	1.7425
	0.25	123.564	95.5791	73.16	50.9753	112.175	73.3339	35.1035	43.236	31.5283			tumor draining lymph node	0.203952	0.179586	0.182296	0.198234	1.49826	1.54367	1.87916	1.95926	0.245591	0.124297	0.30711	0.925318			1.15227	46.7961	30.847			0.157	25.908	2.638		0.8735	5.22167	1.8195
	0.5	124.14	82.4523	107.021	65.8287	44.8337	69.5572	16.0293	12.3363	11.8452			opposite lymph node	0.282477	0.316719	0.275756	0.265355	2.18723	1.82768	1.17896	2.08878	0	0.236593	1.23834	0.726211			1.17823	47.2438	24.1297			0.0705	25.3205	1.0805		0.9165	5.1965	1.4455
	1	90.687	111.387	106.704	41.5517	66.8544	59.9405	5.02881	5.16632	7.01283																		1.95504	64.8416	27.2302
	2	78.0126	72.0402	78.861	41.0449	36.0375	29.2563	1.47328	1.61079	2.23939
	4	57.3524	57.2449	64.3258	13.6186	29.0512	29.3891	0.392876	0.432163	0.451807				cGAMP-Cy5				LND CDN Cy5				Liposome CDN Cy5
	8	38.2249	35.4706	34.0453	9.58854	17.9624	17.7332	0.176794	0.196438	0.275013			plasma					31.8916	34.3397	34.3699	33.0715	5.05449	5.63584	4.30274	5.55164
	12	26.0086	25.443	22.0553	7.93549	13.317	14.0047	0.117863	0.098219	0.078575			spleen					15.3477	13.0382	17.3252	11.0325	52.7878	68.3021	63.3496	51.5871
	24	8.52688	9.76548	9.48269	6.92193	9.39549	8.29747	0.019644	0.039288	0			lungs	0.047571	0.011658	0	0	15.3664	13.4359	16.7916	18.0659	3.80882	3.50773	3.11483	2.61268
	48	0.812533	0.874745	1.19146	0.792342	0.707879	2.77119						kidney	0.235518	0.24639	0.16538	0.178521	4.54462	4.98275	7.31045	6.91653	2.2672	3.36825	2.18865	3.25231
	60	0.139507	0.246965	0.173441	0.285565	0.140771	0.345896						heart	0.013149	0.026529	0.00793	0.008637	1.42318	1.20146	1.6332	1.28109	0.355125	0.610599	0.674337	0.404039
													lungs	0.052381	0.040145	0.032202	0.047015	2.78824	4.83455	3.38784	3.10403	2.00979	1.24477	0.938991	2.02893
													bladder	0.054157	0.04262	0.075894	0.041723	0.981307	1.63168	0.500308	0.809948	0.143852	0.058188	0.05233	0.032922

## Sheet: Fig. 4
	Fig. 4a	tumor volume
		PBS										Parent CDN					Parent CDN 20X										ADU-S100 20X										LND-CDN
	0	0	0	0	0	0	0	0	0	0	0	0	0	0	0	0	0	0	0	0	0	0	0	0	0	0	0	0	0	0	0	0	0	0	0	0	0	0	0	0	0	0	0	0	0	0	0	0	0
	7	77.315	39.2	61.056	120.6	74.36	22.23	27.6	23.52	25.37	22.56	55.296	73.2305	63.6265	95.506	56.448	49.6125	112.266	61.952	74.0015	58.8245	34.4	64.512	111.328	46.575	80.19	47.1495	88.938	83.232	82.8655	75.843	70.272	45.387	70	55.47	85.833	63.36	41.454	105.966	54.5455	49.5895	101.92	65.664	47.432	59.976	67.228	13.94	26.68	29.44
	8
	10	259.611	87.079	117	160.744	98.3125	27.84	54.18	34.8	58.22	31.27	93.775	241.968	87.48	112.896	63.7905	81.25	110.466	115.34	107.388	80.0565	57.132	112.091	136.8	117	87.48	87.079	140.306	146.853	126.514	164.152	119.422	60.0925	96.8	73.2305	118.588	34.4	18.432	34.4605	54.5455	31.104	51.156	47.432	25.725	24.3	36.2785	7.2	18.86	22.26
	13	579.483	220.32	208.088	211.722	154.638	47.88	90.95	79.17	86.33	64.08	87.079	361.978	190.44	321.411	112.266	141.398	146.98	249.158	150.701	78.416	62.9565	138.6	184.049	178.024	83.106	169.884	172.032	168.683	179.56	265.243	131.196	79.233	98.696	85.176	197.516	30.324	13.0355	33.934	47.432	42.527	50.336	31.487	20.23	25.272	25.3265	0	10.15	15.3
	16	1155.69	595	504.752	630	370.881	446.692	848.666	580.708	827.269	541.875	259.92	1335.1	515	793.152	410.478	434.752	178.024	531.609	354.294	278.4	165.528	258.57	427.432	499.851	134.54	514.553	352.8	278.4	524.354	612.362	160.003	166.698	295.704	168.338	465.52	4	0	17.7785	4	26.011	20.808	19.456	4	4	4	0	36.6765	38.4772
	19.5		1687.5	1470.43	1509.2		1179.65	1804.35	997.228	1676.82	1266.64			1208.35		997.228	1101.56	456.896	1403.33	1166.95		900	885.6	955.376	1096.85	683.55	1105.92	974.902		1642.8	1429.75	607.662	900	1089.54	383.268	1214.79	0	0	4	0	14.4	4	0	4	0	0	0	69.384	0
	21
	24																																				0	0	0	0	0	0	0	0	0	0	0	271.472	0
	28																																				0	0	0	0	0	0	0	0	0	0	0	708.457	0
	32																																				0	0	0	0	0	0	0	0	0	0	0	1982.06	0
		survival
		PBS	Parent CDN	Parent CDN 20X	ADU-S100 20X	LND-CDN	Liposome-CDN (5 nmole)
	16	1	1	1	1
	16	1	1
	20	1	1	1	1
	20	1	1	1	1
	20	1		1	1
	19	1					1
	19	1
	19	1
	19	1
	19	1
	16		1
	20			1	1
	20			1	1
	20			1	1
	20			1	1
	20			1	1
	20			1	1
	32					1
	28					1
	32					1
	32					1
	80					0
	80					0
	80					0
	80					0
	80					0
	80					0
	80					0
	80					0
	80					0
	80					0
	80					0
	80					0
	80					0
	80					0
	80					0
	79					1
	21						1
	21						1
	21						1
	21						1
[truncated: 100 more columns]

## Sheet: Fig. 5
	Fig. 5a	tumor volume																										Fig. 5b	IFN-B				IL-6				TNF-a					Fig. 5c	Live Tumor cells					Fig. 5d	% nanoparticle positive cells
		PBS					LND-CDN αIFNγ					LND-CDN αTNFα					LND-CDN αIFNAR-1					LND-CDN αIFNγ/αTNFα/αIFNAR-1							PBS	Parent CDN	LND-CDN	Liposome-CDN	PBS	Parent CDN	LND-CDN	Liposome-CDN	PBS	Parent CDN	LND-CDN	Liposome-CDN			Untreated	Soluble CDN (100 nmole)	LND-CDN	Liposome-CDN			Untreated
	0	0	0	0	0	0	0	0	0	0	0	0	0	0	0	0	0	0	0	0	0	0	0	0	0	0			130.59	319.41	1612.41	771.69	968.94	4833.66	27398.1	29679.4	487.11	1131.99	13282.3	5351.85			79024	14386	6199	774			0
	6	31.104	56.448	43.4515	33.5405	32.8	33.6	21.386	27.436	45.387	39.69	35.2	30.324	19.602	31.046	39.2	15.3	55.296	41.6025	13.5	42.527	13.5	39.5035	26.3375	63.6265	24.624			130.59	689.61	5328.09	1183.47	2371.41	8043.96	41788.5	34120.1	1501.26	1241.52	10965.6	11196.7			51700	38245	161	196			0
	7	43.3485	63.48	56.448	54.5455	53.016	62.426	28.322	44.376	83.824	46.575	55.6875	51.6375	39.5035	47.5875	53.016	28.749	73.75	55.225	13.5	61.852	13.5	63.75	38.808	63.36	36.1415			167.91	315.39	7809.06	1163.97	2117.64	7339.29	41788.5	20207.3	704.1	1576.92	31585.5	5755.98			60764	16111	4532	568			0
	8																												110.94	620.19	4804.44	885.84	1051.89	6222.54	39777.4	24246.9	528.3	1473.27	8697.72	5859.72			24990	15789	556	1193			0.1
	10	66.816	170.667	100.92	206.681	82.8655	38.808	12.152	24.276	46.746	27.436	49.726	75.712	21.964	28.88	57.434	34.4	70	38.808	4	64.827	31.1805	84.7	45.5625	45.63	41.454			118.38	345.96	5875.95	845.25	2387.85	8024.97	32565.1	32771	738.12	853.41	10477.6	4865.88			16162	22454	2307	725
	13	150.822	386.538	344.389	384.168	230.688	14.4	11.76	14.85	21.78	8.45	32.49	23.4135	11.76	33.462	71.5275	12.544	156.816	18.432	0	100.352	62.208	161.84	75.843	154.213	77.064
	15	327.228	655.452	480.2	645.048	403.971	8.75	4	4	23.958	4	99.0945	4	20.23	56.3295	119.072	43.4515	297.6	0	0	163.84	118.354	489.804	209.202	384.168	176.4
	17	566.155	1041.88	681.216	1009.49	679.778	4	0	0	32.856	0	243.36	0	41.6025	109.8	139.264	71.656	566.155	0	0	297.6	265.243	695.75	405	643.552	437.712
	19	1179.65	1804.35	997.228	1676.82	1266.64	0	0	0	63.6265	0	388.8	0	73.008	185.679	375.584	148.838	730.34	0	0	565	550	1421	936	1283.85	784
	21						0	0	0	104.284	0	714.618	0	243.682	313.6	556.614
	25						0	0	0	344.389	0	1520.9	0	535.806	929.703
	survival
	Days post tumor inoculation	PBS	LND-CDN αIFNγ	LND-CDN αTNFα	LND-CDN αIFNAR-1	LND-CDN αIFNγ/αTNFα/αIFNAR-1
	19	1				1
	19	1				1
	19	1				1
	19	1			1	1
	19	1			1	1
	28
	32
	32
	32
	46
	46
	46		0
	46		0
	46		0		0
	46		0	0	0
	25		1	1	1
	21			1
	25			1
	25			1
[truncated: 23 more columns]

## Sheet: Fig. 6
	Fig. 6a-b																																					Fig. 6d
		PBS					PBS/aCD8a					PBS/aNK1.1					LND-CDN/Iso IgG2b					LND-CND/aCD8a					LND-CDN/Iso IgG2a					LND-CDN/aNK1.1							PBS					LND CDN					Liposome CDN
	0	0	0	0	0	0	0	0	0	0	0	0	0	0	0	0	0	0	0	0	0	0	0	0	0	0	0	0	0	0	0	0	0	0	0	0		0	0	0	0	0	0	0	0	0	0	0	0
	6	38.025	51.842	96.228	72.03	73.2305	49.726	77.064	67.626	41.6	97.216	39.69	42.527	72.828	61.017	61.056	56.7	86.2125	50.784	77.9625	40.8	75.712	61.7625	51.2705	64.061	45.496	78.416	58.752	48.6	50.8475	40.8	59.643	37.926	81.25	67.3745	69.12		1	0	0	0	0.042	0.025	14.2	6.42	4.6	10.2	10.4	4.76
	7	60.75	48.4	88.75	102.85	63.48	119.164	102.602	99.238	48.51	172.827	72.5	57.6	120.6	91.25	76.25	90.396	137.312	75.712	116.64	81.12	95.8455	93.775	57.319	110.466	67.228	128.993	78.652	111.6	70	77.2475	97.47	65	168.683	76.472	80.4335		2	0	0	0	0.023	0.023	11.2	15.3	23	19.2	16	5.07
	8																																					3	0	0	0	0.023	0.023	11.2	6.23	4.45	10.7	5.85	1.88
	9	82.472	90.396	228.939	160.003	81.792	204.768	121.086	198.45	135.816	273.8	135.816	120.933	105.593	100.138	222.188	73.008	79.768	62.426	77.234	32.8	54.675	77.2475	34.3	88.938	68.9265	60.306	76.25	67.5	42.025	59.643	62.426	29.6595	104.976	78.0325	59.048
	11	92.5	123.576	340.918	278.438	144.652	456.337	298.116	369.8	285.912	520.704	228.267	148.104	147.994	153.164	160.744	50.625	58.725	36.8	60.858	39.69	57.6	84.27	47.9115	104.362	67.626	81.12	102.689	132.962	49.5895	61.2255	45.387	16.8175	135.816	61.7625	43.218
	13	156.775	288.684	447.785	340.918	240.448	878.4	590.646	913.385	526.904	1048.38	415.152	201.64	370.44	340.704	355.008	45.496	76.7295	39.5035	71.7925	37.926	180.918	135.168	133.209	180.918	141.312	77.064	49.726	85.6745	46.575	32.49	57.132	20.23	104.284	41.067	35.7435
	15	379.312	479.232	744.562	771.75	462.25						756.25	427.432	595	366.776	742.562	23.8875	44.1	38.808	31.0365	42.9165	397.808	265.243	261.121	298.116	388.129	58.8245	34.4	88.4835	45.496	62.9565	61.056	22.6625	71.656	34.656	29.4
	17	508.07	849.66		1195.31	744.673						1256.4	568.458	698.769	915.712	1250.6	15.8565	28.0645	35.2	33.696	30.42	456.192	509.652	408.726	375.45	429.3	34.2225	13.5	87.1335	36.1	138.915	81.25	0	65.025	0	0
	19																0	0	41.6025	22.5	44.528	819.95	595.508	661.567	893.101	888.096	0	0	49.923	66.3255	310.675	111.328	0	0	0	0
[truncated: 54 more columns]

## Sheet: Extended Data Figures
	SFig. 2C		SFig. 3b				SFig. 3c								SFig. 4d								SFig. 5a
	30.508		CDN concentration added to RAW cells (µM)	LND-CDN	free CDN		Conc (nM)	+ Parental CDN (3h)		+ LND (3h)		+ LND (24h)				LND-CDN			CDN-PEG-lipid					PBS					LND-CDN (5 nmole)										LND-CDN (2.5 nmole, D7&14)										LND-CDN (2.5 nmole)
	33.739		39	145			10000	1225.54	1332.43	243.616	263.503	310.734	236.158		48	66.67	55.56	66.67	14.29	5.71	14.29		0	0	0	0	0	0	0	0	0	0	0	0	0	0	0	0	0	0	0	0	0	0	0	0	0	0	0
	37.843		10	3.19			3333.33	1108.7	785.536	134.237	146.667	198.87	139.209		24	88.89	100	77.78	8.57	2.86	8.57		6	17.28	23.52	20.21	18.13	16.4	10.08	19.78	26	18.48	17.16	16.1	12.95	24.96	16.28	22.44	20.5	20.21	19.74	16.72	16.65	20.9	16.92	16.34	17.39	21.6	36.54
	15.278		1	0.42			1111.11	857.626	708.474	44.746	42.26	74.576	96.949		0	122.22	77.78		111.43	74.29	114.29		7	22.23	27.6	23.52	25.37	22.56	13.94	26.68	29.44	27.56	24.75	22.26	18.45	31.8	23.5	28.8	30.74	27.5	23.76	20.68	19.8	27.93	26.95	18.86	21.07	28.05	49.28
	17.378		55		6.21		370.37	561.807	372.881	9.943	12.429	34.802	39.774										8
	26.175		14		1.44		123.457	338.079	258.531	7.458	9.943	12.429	9.943										10	27.84	54.18	34.8	58.22	31.27	7.2	18.86	22.26	20.16	20.68	14.4	15.2	28.09	20.16	24.8	24	30.74	23	19.27	11.88	28.35	24.78	21.6	14.4	18.48	36.48
	16.504		1.4		0.22		41.1523	181.469	176.497	2.486	4.972	12.429	2.486										13	47.88	90.95	79.17	86.33	64.08	0	10.15	15.3	21.16	18.06	14.4	11.4	19.35	12.95	13.2	12.21	24.44	19.8	29.12	8.06	30.72	16.1	34.81	14.44	20.21	35.19
	16.152						13.7174	49.717	82.034	2.486	17.401	7.458	9.943										15	78.85	128.52	98	126.48	90.78	0	14.7	18.9	18.86	15.6	15.2	13.12	21.62	17.6	9.6	14.43	33.06	20.16	30.24	11.52	39.44	18.86	46.15	14.04	10.56	40.6
	16.714						4.57247	17.401	12.429	0	7.458	14.915	4.972										17	112.11	170.8	127.33	171.1	128.26	0	22.68	19.11	21.62	0	0	0	25.44	20.16	0	11.88	24.3	20.7	35.4	8.12	41.3	17.02	40.96	18.06	19.78	52.93
	65.712																						19	184.32	245.49	163.48	234.52	187.65	0	23.52	0	23.03	0	0	0	23.04	23.5	0	11.1	42.34	30.8	43.52	4	53.96	24.84	48.96	21.6	22.68	133.12
	27.307																						21						0	31.92	0	39	0	0	0	31.36	30.15	0	0	53.13	37.2	71.4	0	88.27	29.64	73.92	22.56	35.2
	33.119																						25						0	71.44	0	84.15	0	0	0	56.09	63.96	0	0	77.52	59.84	89.28	0	155.94	56.16	107.91	46.92	65.8
	26.438																						28						0	127.65	0	90	0	0	0	134.4	119.78	0	0	149.85	75.33	182.28	0	191.25	120	186.34	102.96	145
	14.831																						32						0	255.75	0		0	0	0	255	168	0
	13.665
	25.357
	13.75
	13.75
	25.282
	24.798
	21.577
	36.203
	17.802
	31.244
	15.592
	19.752
	15.684
	12.52
	22.204
	42.753
	45.341
	31.117
	28.77
	35.975
	17.254
	34.278
	15.684
	16.72
	33.475
	33.367
	22.712
	18.941
	22.063
	21.32
	18.22
	16
	15.829
	21.983
	39.504
	40.713
	50.311
	59.663
	31.196
	18.026
	26.578
	44.205
	23.246
	29.188
	13.559
	22.775
	13.896
	18.22
	38.406
	24.267
	21.154
	28.924
	35.629
	26.355
	20.835
	18.114
	15.759
	23.836
	21.094
	43.561
	12.696
	21.735
	39.825
	33.643
	21.808
	30.826
	45.548
	19.101
	38.418
	27.705
	12.446
	19.085
	39.617
	26.497
	17.843
	29.163
	29.605
	31.903
	29.6
	11.893
	31.443
	10.682
	20.889
	17.11
	39.033
	42.524
	19.987
	13.848
	19.366
	15.321
	14.058
	25.933
	25.705
	13.449
	16.574
	22.437
	19.25
	18.624
	21.828
	25.426
	16.452
	14.308
	14.056
	26.892
	24.068
	46.097
	24.893
	19.437
	59.039
	28.405
	15.507
	36.403
	18.566
	14.871
	34.132
	28.229
	17.749
	18.881
	34.623
	20.886
	12.328
	19.878
	19.455
	19.455
	22.133
	27.406
	27.233
	42.809
	30.379
	18.377
	15.651
	27.987
	48.21
	21.602
	21.209
	15.917
	15.327
	18.241
	23.024
	18.624
	20.48
	57.491
	40.68
	20.215
	12.577
	12.936
	21.874
	23.88
	23.687
	46.272
	26.326
	25.399
	32.805
	37.298
	47.979
	27.399
	31.766
	16.135
	19.857
	13.796
	23.401
	21.977
	31.356
	31.715
	20.845
	26.302
	29.265
	19.11
	20.593
	26.547
	20.277
	25.68
	23.37
	18.663
	43.148
	20.78
	23.317
	27.75
	12.887
	13.566
	24.003
	21.225
	37.794
	30.032
	25.453
	42.969
	19.561
	14.115
	35.59
	26.782
	27.864
	24.118
	21.689
	28.856
	25.819
	25.819
	24.204
	37.951
	23.6
	23.071
	14.134
	22.601
	18.264
	29.727
	26.738
	34.405
	37.909
	27.728
	33.677
	20.404
	32.039
	19.899
	37.096
	26.805
	54.525
	19.033
	38.899
	26.859
	22.521
	26.856
	22.827
	19.607
	16.385
	28.119
[truncated: 193 more columns]
